# Supplementary material for: The effect of age on the induction dose of propofol for general anesthesia in dogs
Source: PLoS One. 2023 Jul 3;18(7):e0288088. doi: 10.1371/journal.pone.0288088 (PMC10317228; doi:10.1371/journal.pone.0288088)
Supplement: S1 Data — (XLSX) [file pone.0288088.s001.xlsx]

## Sheet: Sheet1
Patient	Breed	Sex	Date of Birth	Age (d)	Life Expect Breed (d)	Life Exp (%)	Weight	BCS	ASA	E	DOP	Proced Categ	Murmur (grade)	Catheter Sites	Level of Sedation	Propofol Dose (mg)	Propofol (mg/kg)	IM Hydro (mg)	IM Hydro (mg/kg)	IM Morph (mg)	IM Morph (mg/kg)	IM Methad (mg)	IM Methad (mg/kg)	Maropitant SQ/IV (mg)	Maropitant (mg/kg)	IM Butorph (mg)	IM Butorph (mg/kg)	IM Bupren (mg)	IM Bupren (mg/kg)	Glyco (mg)	Glyco (mg/kg)	Atro (mg)	Atro (mg/kg)	IM Ace (mg)	IM Ace (mg/kg)	IV Ace (mg)	IV Ace (mg/kg)	IM Dexmed (mg)	IM Dexmed (mg/kg)	IM Midaz (mg)	IM Midaz (mg/kg)	IM Alfax (mg)	IM Alfax (mg/kg)	Keta IM (mg)	Keta IM (mg/kg)	IV Hydro (mg)	IV Hydro (mg/kg)	IV Morph (mg)	IV Morph (mg/kg)
14148	41	4	2011-01-26	2611	2681	0.97389	29.2	6	2	0	2018-03-21	3	0	2	2	74	2.53425	0	0	0	0	9	0.308219	0	0	0	0	0	0	0	0	0	0	0	0	0	0	0	0	0	0	0	0	0	0	0	0	0	0
29089	50	4	2011-05-11	2632	4015	0.655542	26.8	5	2	0	2018-07-25	4	0	1	1	64	2.38806	0	0	0	0	0	0	0	0	8.4	0.313433	0	0	0	0	0	0	0	0	0	0	0.117	0.00436567	0	0	0	0	0	0	0	0	0	0
87898	89	4	2005-06-14	4657	4168	1.11732	24.4	5	2	0	2018-03-15	2	0	2	0	80	3.27869	0	0	0	0	0	0	0	0	9.6	0.393443	0	0	0	0	0	0	0	0	0	0	0.05	0.00204918	0	0	0	0	0	0	0	0	0	0
87898	89	4	2005-06-14	4649	4168	1.1154	24	7	2	0	2018-03-07	4	0	2	2	100	4.16667	0	0	0	0	12.2	0.508333	0	0	0	0	0	0	0	0	0	0	0	0	0	0	0.05	0.00208333	0	0	0	0	0	0	0	0	0	0
88084	35	4	2003-06-11	5017	4137	1.21271	9.5	6	2	0	2017-03-06	2	2	5	1	30	3.15789	0	0	0	0	3.12	0.328421	0	0	0	0	0	0	0	0	0	0	0	0	0	0	0	0	2.1	0.221053	0	0	0	0	0	0	0	0
88084	35	4	2003-06-11	5028	4137	1.21537	10.2	6	2	0	2017-03-17	2	2	2	1	46	4.5098	1	0.0980392	0	0	0	0	0	0	0	0	0	0	0	0	0	0	0	0	0	0	0	0	0	0	0	0	0	0	0	0	0	0
88084	35	4	2003-06-11	5066	4137	1.22456	10.6	7	2	0	2017-04-24	2	0	1	1	50	4.71698	0.95	0.0896226	0	0	0	0	0	0	0	0	0	0	0	0	0.38	0.0358491	0	0	0	0	0	0	0	0	0	0	0	0	0	0	0	0
88084	35	4	2003-06-11	5117	4137	1.23689	10.4	6	2	0	2017-06-14	2	2	6	1	60	5.76923	0	0	0	0	3.2	0.307692	0	0	0	0	0	0	0	0	0	0	0	0	0	0	0	0	2.1	0.201923	0	0	0	0	0	0	0	0
88084	35	4	2003-06-11	4986	4137	1.20522	9.5	5	3	0	2017-02-03	2	0	1	0	60	6.31579	0	0	0	0	6	0.631579	0	0	0	0	0	0	0	0	0	0	0	0	0	0	0	0	2	0.210526	0	0	0	0	0	0	0	0
91245	78	4	2004-08-21	5058	5201	0.972505	20.6	6	2	0	2018-06-27	3	0	2	2	66	3.20388	0	0	0	0	7	0.339806	0	0	0	0	0	0	0	0	0	0	0	0	0	0	0	0	0	0	0	0	0	0	0	0	0	0
91245	78	4	2004-08-21	5332	5201	1.02519	19	7	3	0	2019-03-28	2	0	2	0	80	4.21053	3.8	0.2	0	0	0	0	0	0	0	0	0	0	0	0	0	0	0	0	0	0	0	0	0	0	0	0	0	0	0	0	0	0
92364	78	3	2005-11-05	5113	5201	0.98308	10.5	5	4	1	2019-11-05	2	0	2	0	10	0.952381	0	0	0	0	0	0	0	0	0	0	0	0	0	0	0	0	0	0	0	0	0	0	0	0	0	0	0	0	0	0	0	0
92992	76	4	2004-01-14	5489	5202	1.05517	15.6	4	3	0	2019-01-24	2	0	2	1	64	4.10256	0	0	0	0	5	0.320513	0	0	0	0	0	0	0	0	0	0	0	0	0	0	0	0	0	0	0	0	0	0	0	0	0	0
94853	113	4	2008-03-28	3647	NA	NA	11	7	3	0	2018-03-23	3	0	2	0	50	4.54545	1.1	0.1	0	0	0	0	0	0	0	0	0	0	0	0	0	0	0	0	0	0	0	0	0	0	0	0	0	0	0	0	0	0
94944	90	3	2003-10-31	4858	4307	1.12793	8	5	3	0	2017-02-17	2	0	1	0	22	2.75	0	0	0	0	4	0.5	0	0	0	0	0	0	0	0	0	0	0	0	0	0	0	0	0	0	0	0	0	0	0	0	0	0
95218	55	4	2006-10-01	3778	2281	1.65629	57	6	2	0	2017-02-03	4	0	2	1	104	1.82456	0	0	0	0	0	0	0	0	0	0	0	0	0	0	0	0	0	0	0	0	0	0	0	0	0	0	0	0	0	0	0	0
95218	55	4	2006-10-01	3783	2281	1.65848	52	4	2	0	2017-02-08	2	0	2	1	183	3.51923	10.4	0.2	0	0	0	0	0	0	0	0	0	0	0	0	0	0	0	0	0	0	0.15	0.00288462	3.2	0.0615385	0	0	0	0	0	0	0	0
95768	116	3	2005-07-09	4359	5293	0.823541	3.7	5	2	0	2017-06-15	2	0	5	1	30	8.10811	0	0	0	0	1.85	0.5	0	0	0	0	0	0	0.074	0.02	0	0	0	0	0	0	0	0	0	0	0	0	0	0	0	0	0	0
96459	20	4	2006-01-31	4027	3986	1.01029	8.8	4	3	0	2017-02-09	4	0	2	2	50	5.68182	0	0	0	0	0	0	0	0	4.4	0.5	0	0	0	0	0	0	0	0	0	0	0	0	1.75	0.198864	0	0	0	0	0	0	0	0
96815	38	3	2008-01-13	3692	4625	0.79827	5.95	5	1	0	2018-02-21	1	0	1	1	31	5.21008	0	0	3	0.504202	0	0	0	0	0	0	0	0	0	0	0	0	0	0	0	0	0	0	1.2	0.201681	0	0	0	0	0	0	0	0
96870	14	4	2005-08-01	4848	4676	1.03678	4.1	7	2	0	2018-11-09	1	0	1	2	17	4.14634	0	0	2.46	0.6	0	0	0	0	0	0	0	0	0.04	0.0097561	0	0	0	0	0	0	0	0	0	0	0	0	0	0	0	0	0	0
96870	14	4	2005-08-01	4575	4676	0.9784	3.7	4	3	0	2018-02-09	1	0	2	1	20	5.40541	0	0	2.5	0.675676	0	0	0	0	0	0	0	0	0	0	0	0	0	0	0	0	0	0	0	0	0	0	0	0	0	0	0	0
97624	26	4	2006-10-09	4343	5001	0.868426	6.2	4	3	0	2018-08-30	2	4	1	0	21	3.3871	0	0	0	0	0	0	0	0	0	0	0	0	0	0	0	0	0	0	0	0	0	0	0	0	0	0	0	0	0	0	0	0
98269	68	3	2008-04-14	3747	4751	0.788676	38	6	2	0	2018-07-18	4	0	1	1	170	4.47368	0	0	0	0	0	0	0	0	11.4	0.3	0	0	0	0	0	0	0	0	0	0	0	0	11.4	0.3	0	0	0	0	0	0	0	0
98773	21	1	2007-12-12	4018	3696	1.08712	29	4	3	0	2018-12-12	3	3	6	2	98	3.37931	0	0	11.5	0.396552	0	0	0	0	0	0	0	0	0	0	0	0	0	0	0	0	0	0	5.5	0.189655	0	0	0	0	0	0	0	0
98874	68	4	2008-03-13	4383	4751	0.922543	42	7	4	1	2020-03-13	4	0	1	1	42	1	0	0	0	0	0	0	0	0	0	0	0	0	0	0	0	0	0	0	0	0	0	0	0	0	0	0	0	0	0	0	0	0
99609	106	3	2008-06-07	3943	4380	0.900228	24.4	5	2	0	2019-03-25	4	0	2	2	58	2.37705	0	0	0	0	0	0	0	0	15.4	0.631148	0	0	0	0	0	0	0	0	0	0	0.1	0.00409836	0	0	0	0	0	0	0	0	0	0
99609	106	3	2008-06-07	3611	4380	0.824429	21.8	4	2	0	2018-04-27	4	0	1	3	100	4.58716	0	0	0	0	12	0.550459	0	0	0	0	0	0	0	0	0	0	0	0	0	0	0	0	0	0	0	0	0	0	0	0	0	0
99763	85	1	2007-09-30	4455	NA	NA	35	7	2	0	2019-12-11	3	0	2	3	70	2	3.6	0.102857	0	0	0	0	0	0	0	0	0	0	0	0	0	0	0	0	0	0	0.1	0.00285714	0	0	0	0	0	0	0	0	0	0
99808	75	4	2003-09-20	5844	4745	1.23161	3	4	3	0	2019-09-20	2	2	5	0	12	4	0	0	0	0	1.4	0.466667	0	0	0	0	0	0	0	0	0	0	0	0	0	0	0	0	0	0	0	0	0	0	0	0	0	0
100775	32	2	2008-10-26	3026	3811	0.794017	1.31	4	NA	1	2017-02-07	2	0	2	2	8	6.10687	0	0	0	0	0	0	0	0	0	0	0	0	0	0	0	0	0	0	0	0	0	0	0	0	0	0	0	0	0	0	0	0
101154	72	3	2006-02-01	4423	5293	0.835632	4.9	6	2	0	2018-03-13	2	0	1	0	35	7.14286	0	0	0	0	1.47	0.3	0	0	0	0	0	0	0	0	0	0	0	0	0	0	0	0	0.49	0.1	0	0	0	0	0	0	0	0
101594	7	4	2003-02-02	5843	3285	1.77869	24	5	3	0	2019-02-01	5	0	2	1	68	2.83333	0	0	0	0	7.2	0.3	0	0	0	0	0	0	0	0	0	0	0	0	0	0	0.05	0.00208333	0	0	0	0	0	0	0	0	0	0
102176	91	3	2005-04-11	5350	NA	NA	7.5	3	3	0	2019-12-04	4	0	2	2	22	2.93333	0	0	0	0	0	0	0	0	3	0.4	0	0	0	0	0	0	0	0	0	0	0	0	0	0	10	1.33333	0	0	0	0	0	0
104398	38	3	2009-03-19	3914	4625	0.84627	4.8	4	2	0	2019-12-06	1	0	1	0	19	3.95833	0	0	1.92	0.4	0	0	0	0	0	0	0	0	0	0	0	0	0.19	0.0395833	0	0	0	0	0	0	0	0	0	0	0	0	0	0
104981	36	3	2007-09-10	3900	4502	0.866282	26.5	7	2	0	2018-05-15	4	0	1	1	70	2.64151	0	0	0	0	0	0	0	0	8	0.301887	0	0	0	0	0	0	0	0	0	0	0	0	0	0	0	0	0	0	0	0	0	0
105603	90	4	2009-03-26	3511	4307	0.815185	9.8	6	2	0	2018-11-05	2	0	2	1	20	2.04082	0	0	0	0	2.3	0.234694	0	0	0	0	0	0	0	0	0	0	0.14	0.0142857	0	0	0.0285	0.00290816	0	0	0	0	0	0	0	0	0	0
105603	90	4	2009-03-26	3742	4307	0.868818	9.8	3	2	0	2019-06-24	2	0	2	1	26	2.65306	0	0	0	0	0	0	0	0	0	0	0	0	0	0	0	0	0	0	0	0	0	0	0	0	0	0	0	0	0	0	0	0
106166	14	3	2006-11-11	4581	4676	0.979683	9.4	4	2	0	2019-05-28	2	0	2	1	50	5.31915	0	0	0	0	5	0.531915	0	0	0	0	0	0	0	0	0	0	0	0	0	0	0	0	0	0	0	0	0	0	0	0	0	0
106890	116	4	2005-08-19	5297	5293	1.00076	7.4	7	2	0	2020-02-19	4	0	1	1	26	3.51351	0	0	0	0	0	0	0	0	3	0.405405	0	0	0	0	0	0	0	0	0	0	0	0	1.5	0.202703	15	2.02703	0	0	0	0	0	0
108447	72	1	2007-12-10	3753	5293	0.70905	3	4	1	0	2018-03-20	3	2	2	1	13	4.33333	0	0	2.4	0.8	0	0	0	0	0	0	0	0	0	0	0	0	0	0	0	0	0	0	0	0	0	0	0	0	0	0	0	0
108686	85	4	2009-09-25	3709	NA	NA	24	5	1	0	2019-11-21	2	0	5	1	80	3.33333	0	0	0	0	8.1	0.3375	0	0	0	0	0	0	0	0	0	0	0.54	0.0225	0	0	0	0	0	0	0	0	0	0	0	0	0	0
109084	72	1	2008-07-06	4138	5293	0.781787	3.4	5	2	0	2019-11-04	4	0	2	3	16	4.70588	0	0	0	0	0	0	0	0	1	0.294118	0	0	0	0	0	0	0	0	0	0	0	0	0	0	0	0	0	0	0	0	0	0
109654	68	3	2006-10-23	4165	4751	0.876658	28.7	5	3	0	2018-03-19	4	2	2	1	137	4.77352	0	0	0	0	7.2	0.250871	0	0	0	0	0	0	0	0	0	0	0	0	0	0	0	0	0	0	0	0	0	0	0	0	0	0
109848	75	4	2008-07-30	3652	4745	0.769652	7.4	4	2	0	2018-07-30	4	0	1	0	20	2.7027	0	0	0	0	3	0.405405	0	0	0	0	0	0	0	0	0	0	0	0	0	0	0	0	0	0	0	0	0	0	0	0	0	0
110019	50	4	2008-04-01	4049	4015	1.00847	36.8	4	1	0	2019-05-03	1	0	2	2	120	3.26087	0	0	0	0	15	0.407609	0	0	0	0	0	0	0	0	0	0	0	0	0	0	0.22	0.00597826	0	0	0	0	0	0	0	0	0	0
110683	20	4	2007-06-09	4296	3986	1.07777	12.6	6	3	0	2019-03-14	2	0	5	1	60	4.7619	0	0	0	0	9	0.714286	0	0	0	0	0	0	0	0	0.4	0.031746	0	0	0	0	0	0	0	0	0	0	0	0	0	0	0	0
110683	20	4	2007-06-09	3930	3986	0.985951	17.9	6	2	0	2018-03-13	2	0	1	2	100	5.58659	0	0	0	0	5.5	0.307263	0	0	0	0	0	0	0	0	0	0	0	0	0	0	0.09	0.00502793	0	0	0	0	0	0	0	0	0	0
110842	68	4	2006-07-31	4203	4751	0.884656	29.4	7	3	0	2018-02-01	4	0	2	0	70	2.38095	0	0	0	0	0	0	0	0	5.9	0.20068	0	0	0	0	0	0	0	0	0	0	0	0	2.95	0.10034	0	0	0	0	0	0	0	0
111613	101	4	2005-04-07	5479	5021	1.09122	5.9	2	3	1	2020-04-07	2	2	2	2	30	5.08475	0	0	0	0	0	0	5.9	1	0	0	0	0	0	0	0.2	0.0338983	0	0	0	0	0	0	0	0	0	0	0	0	0	0	0	0
112241	12	2	2008-05-09	4000	NA	NA	39	4	3	0	2019-04-22	2	0	1	1	40	1.02564	0	0	0	0	0	0	0	0	0	0	0	0	0	0	0	0	0	0	0	0	0	0	0	0	0	0	0	0	0	0	0	0
112522	55	4	2010-10-27	2809	2281	1.23148	55	5	3	0	2018-07-06	2	0	5	1	30	0.545455	0	0	27.5	0.5	0	0	0	0	0	0	0	0	0	0	0	0	0	0	0	0	0.165	0.003	0	0	0	0	0	0	0	0	0	0
112937	38	1	2014-06-13	2192	4625	0.473946	8.2	6	2	1	2020-06-13	3	0	2	1	35	4.26829	0	0	0	0	2.5	0.304878	0	0	0	0	0	0	0	0	0	0	0	0	0	0	0	0	0	0	0	0	0	0	0	0	0	0
113369	35	4	2011-02-18	3035	4137	0.733623	7.5	4	3	0	2019-06-11	2	0	2	1	30	4	0	0	0	0	0	0	0	0	0	0	0	0	0	0	0	0	0	0	0	0	0	0	2	0.266667	0	0	0	0	0	0	0	0
113534	78	3	2010-10-06	3033	5201	0.583157	27.2	4	1	0	2019-01-25	3	0	1	1	80	2.94118	0	0	0	0	8.2	0.301471	0	0	0	0	0	0	0	0	0	0	0	0	0	0	0	0	0	0	0	0	0	0	0	0	0	0
113534	78	3	2010-10-06	3019	5201	0.580465	27.5	5	1	0	2019-01-11	3	0	2	2	100	3.63636	0	0	0	0	8.3	0.301818	0	0	0	0	0	0	0	0	0	0	0	0	0	0	0	0	0	0	0	0	0	0	0	0	0	0
113635	68	4	2010-04-18	3217	4751	0.677121	27.5	4	3	0	2019-02-07	2	0	8	2	100	3.63636	0	0	30	1.09091	0	0	0	0	0	0	0	0	0	0	0	0	0.6	0.0218182	0	0	0	0	0	0	0	0	0	0	0	0	0	0
113643	41	3	2010-10-01	3482	2681	1.29877	26.2	6	3	1	2020-04-13	2	0	1	2	60	2.29008	0	0	0	0	0	0	0	0	0	0	0	0	0	0	0	0	0	0	0	0	0	0	0	0	0	0	0	0	0	0	0	0
113945	78	3	2011-07-25	2570	5201	0.494136	37	4	2	0	2018-08-07	4	0	2	1	100	2.7027	0	0	18.5	0.5	0	0	0	0	0	0	0	0	0	0	0	0	0	0	0	0	0.111	0.003	0	0	0	0	0	0	0	0	0	0
114009	50	1	2007-05-05	4633	4015	1.15392	50	6	4	1	2020-01-10	2	0	2	2	120	2.4	0	0	0	0	0	0	0	0	0	0	0	0	0	0	0	0	0	0	0	0	0	0	0	0	0	0	0	0	0	0	0	0
114245	68	3	2007-02-04	3659	4751	0.770154	40.6	5	1	0	2017-02-10	3	0	6	1	200	4.92611	0	0	0	0	10	0.246305	0	0	0	0	0	0	0	0	0	0	0	0	0	0	0	0	7	0.172414	0	0	0	0	0	0	0	0
114245	68	3	2007-02-04	3728	4751	0.784677	36.3	4	1	0	2017-04-20	3	0	1	3	200	5.50964	0	0	0	0	0	0	0	0	0	0	0	0	0	0	0	0	0	0	0	0	0	0	0	0	0	0	0	0	0	0	0	0
114483	78	4	2009-04-15	3788	5201	0.728321	29.4	3	2	0	2019-08-29	2	0	6	3	30	1.02041	0	0	9	0.306122	0	0	0	0	0	0	0	0	0	0	0	0	0	0	0	0	0.09	0.00306122	0	0	0	0	0	0	0	0	0	0
115694	35	3	2010-07-01	3393	4137	0.82016	21.6	7	3	0	2019-10-15	4	0	1	2	110	5.09259	0	0	0	0	0	0	0	0	9	0.416667	0	0	0	0	0	0	0	0	0	0	0	0	0	0	0	0	0	0	0	0	0	0
115929	76	4	2010-02-10	3523	5202	0.67724	4.9	6	1	0	2019-10-04	1	0	1	2	20	4.08163	0	0	0	0	2	0.408163	0	0	0	0	0	0	0	0	0	0	0	0	0	0	0	0	1.5	0.306122	10	2.04082	0	0	0	0	0	0
116004	84	4	2009-12-12	3072	4656	0.659794	12.6	7	3	0	2018-05-11	2	0	1	1	40	3.1746	0	0	0	0	0	0	0	0	0	0	0	0	0	0	0	0	0	0	0	0	0	0	0	0	0	0	0	0	0	0	0	0
116780	76	4	2005-04-04	5408	5202	1.0396	3.95	5	3	0	2020-01-24	1	2	1	1	19	4.81013	0	0	0	0	1.2	0.303797	0	0	0	0	0	0	0	0	0	0	0.08	0.0202532	0	0	0	0	0	0	0	0	0	0	0	0	0	0
118871	78	4	2005-08-04	4927	5201	0.947318	20.2	6	3	0	2019-01-30	4	0	3	1	80	3.9604	0	0	10	0.49505	0	0	0	0	0	0	0	0	0	0	0	0	0	0	0	0	0	0	4	0.19802	0	0	0	0	0	0	0	0
118871	78	4	2003-02-06	5845	5201	1.12382	20	5	3	0	2019-02-07	2	0	2	2	80	4	0	0	10	0.5	0	0	0	0	0	0	0	0	0	0	0	0	0	0	0	0	0	0	4	0.2	0	0	0	0	0	0	0	0
118941	18	4	2010-04-22	3389	4699	0.721217	16.8	5	2	0	2019-08-02	4	2	2	3	68	4.04762	0	0	0	0	3.3	0.196429	0	0	0	0	0	0	0	0	0	0	0	0	0	0	0	0	0	0	0	0	0	0	0	0	0	0
118954	77	4	2008-05-28	3747	4614	0.812094	7.14	5	2	0	2018-08-31	2	0	1	2	60	8.40336	0	0	0	0	2.8	0.392157	0	0	0	0	0	0	0	0	0	0	0	0	0	0	0.02	0.00280112	0	0	0	0	0	0	0	0	0	0
120378	85	4	2006-03-10	4648	NA	NA	24.4	5	1	0	2018-11-30	1	0	2	1	100	4.09836	0	0	10	0.409836	0	0	0	0	0	0	0	0	0	0	0	0	0	0	0	0	0.05	0.00204918	0	0	0	0	0	0	0	0	0	0
120378	85	4	2006-03-10	5015	NA	NA	23.6	4	3	0	2019-12-02	2	0	1	1	110	4.66102	0	0	0	0	0	0	0	0	9.7	0.411017	0	0	0	0	0	0	0.48	0.020339	0	0	0	0	0	0	0	0	0	0	0	0	0	0
121020	116	4	2012-01-24	2506	5293	0.473456	4.2	4	2	0	2018-12-04	2	0	2	1	27	6.42857	0	0	0	0	1.7	0.404762	0	0	0	0	0	0	0	0	0	0	0	0	0	0	0	0	0	0	0	0	0	0	0	0	0	0
121068	72	4	2007-05-10	4367	5293	0.825052	4.4	5	3	0	2019-04-24	2	0	2	2	11	2.5	0	0	0	0	1.3	0.295455	45	10.2273	0	0	0	0	0	0	0	0	0	0	0	0	0	0	0	0	0	0	0	0	0	0	0	0
121070	35	3	2012-10-11	2297	4137	0.555233	20.2	6	1	0	2019-01-25	3	0	2	3	50	2.47525	0	0	15	0.742574	0	0	0	0	0	0	0	0	0	0	0	0	0	0	0	0	0.09	0.00445545	0	0	0	0	0	0	0	0	0	0
121070	35	3	2012-11-10	2223	4137	0.537346	20.5	5	2	0	2018-12-12	3	0	2	1	60	2.92683	0	0	10.5	0.512195	0	0	0	0	0	0	0	0	0	0	0	0	0	0	0	0	0.065	0.00317073	0	0	0	0	0	0	0	0	0	0
121605	68	4	2006-01-17	4880	4751	1.02715	32	7	2	0	2019-05-29	4	0	2	2	50	1.5625	0	0	0	0	16	0.5	0	0	0	0	0	0	0	0	0	0	0	0	0	0	0	0	0	0	0	0	0	0	0	0	0	0
121605	68	4	2006-01-17	4864	4751	1.02378	32	4	2	0	2019-05-13	4	0	2	0	90	2.8125	0	0	0	0	10	0.3125	0	0	0	0	0	0	0	0	0	0	0	0	0	0	0	0	6.5	0.203125	0	0	0	0	0	0	0	0
121612	39	4	2006-01-18	4740	3595	1.3185	22.8	4	2	0	2019-01-10	5	0	1	2	60	2.63158	0	0	0	0	0	0	0	0	0	0	0	0	0	0	0	0	0	0	0	0	0	0	0	0	0	0	0	0	0	0	0	0
121612	39	4	2006-01-18	4719	3595	1.31266	22.6	4	2	0	2018-12-20	5	0	2	1	65	2.87611	0	0	0	0	0	0	0	0	0	0	0	0	0	0	0	0	0	0	0	0	0	0	0	0	0	0	0	0	0	0	0	0
121612	39	4	2006-11-27	4413	3595	1.22754	22.4	4	2	0	2018-12-27	5	0	1	2	65	2.90179	0	0	0	0	0	0	0	0	0	0	0	0	0	0	0	0	0	0	0	0	0	0	0	0	0	0	0	0	0	0	0	0
121612	38	4	2006-01-18	4734	4625	1.02357	22.4	4	2	0	2019-01-04	5	0	1	0	70	3.125	0	0	0	0	0	0	0	0	0	0	0	0	0	0	0	0	0	0	0	0	0	0	0	0	0	0	0	0	0	0	0	0
121646	38	4	2009-01-21	3520	4625	0.761081	7.07	4	2	1	2018-09-11	3	0	2	1	30	4.24328	0	0	0	0	2.1	0.29703	0	0	0	0	0	0	0	0	0	0	0	0	0	0	0.021	0.0029703	0	0	0	0	0	0	0	0	0	0
122344	76	4	2013-05-29	2557	5202	0.491542	1.2	4	1	0	2020-05-29	1	0	6	2	1.5	1.25	0	0	0	0	0.46	0.383333	0	0	0	0	0	0	0	0	0	0	0	0	0	0	0.00348	0.0029	0	0	0	0	0	0	0	0	0	0
122344	76	4	2012-12-11	2474	5202	0.475586	1.3	4	1	0	2019-09-20	1	0	5	1	10	7.69231	0	0	0	0	0.5	0.384615	0	0	0	0	0	0	0	0	0.039	0.03	0.26	0.2	0	0	0	0	0	0	0	0	0	0	0	0	0	0
122452	115	4	2008-06-25	3978	4887	0.813996	4.2	7	3	0	2019-05-17	3	0	1	2	50	11.9048	0	0	0	0	1.3	0.309524	0	0	0	0	0	0	0	0	0	0	0	0	0	0	0	0	1.25	0.297619	0	0	0	0	0	0	0	0
122629	68	2	2011-07-19	2557	4751	0.538202	27	3	2	0	2018-07-19	4	0	5	0	90	3.33333	0	0	0	0	0	0	0	0	7.8	0.288889	0	0	0	0	0	0	0	0	0	0	0	0	0	0	0	0	0	0	0	0	0	0
122629	68	2	2011-09-10	2557	4751	0.538202	26	3	2	0	2018-09-10	4	0	2	1	120	4.61538	0	0	0	0	6	0.230769	0	0	0	0	0	0	0	0	0	0	0	0	0	0	0	0	0	0	0	0	0	0	0	0	0	0
122672	22	4	2006-04-07	4820	NA	NA	17	4	1	0	2019-06-18	2	0	2	1	46	2.70588	0	0	0	0	0	0	0	0	0	0	0	0	0	0	0	0	0	0	0	0	0	0	0	0	0	0	0	0	0	0	0	0
122672	22	4	2006-04-07	4819	NA	NA	17	5	1	0	2019-06-17	4	0	2	2	60	3.52941	0	0	0	0	0	0	0	0	6.8	0.4	0	0	0	0	0	0	0	0	0	0	0	0	0	0	0	0	0	0	0	0	0	0
122758	38	3	2009-04-13	4001	4625	0.865081	7.7	3	2	1	2020-03-27	3	3	1	2	18	2.33766	0	0	0	0	1.5	0.194805	0	0	0	0	0	0	0	0	0	0	0	0	0	0	0	0	0	0	0	0	0	0	0	0	0	0
123393	78	3	2008-05-27	4118	5201	0.791771	14.2	5	1	0	2019-09-05	2	0	1	2	60	4.22535	0	0	0	0	0	0	0	0	4.3	0.302817	0	0	0	0	0	0	0	0	0	0	0.04	0.0028169	0	0	0	0	0	0	0	0	0	0
123707	10	3	2007-12-17	4469	4121	1.08445	25	4	3	0	2020-03-12	4	0	1	3	110	4.4	0	0	2.4	0.096	0	0	25	1	0	0	0	0	0	0	0	0	0	0	0	0	0	0	5	0.2	0	0	0	0	0	0	0	0
123845	21	4	2011-12-26	2503	3696	0.677219	30.3	4	2	0	2018-11-02	4	0	2	2	110	3.63036	0	0	0	0	6	0.19802	0	0	0	0	0	0	0	0	0	0	0	0	0	0	0	0	0	0	0	0	0	0	0	0	0	0
123954	29	1	2013-03-21	2349	3770	0.623077	28.8	5	2	0	2019-08-26	2	0	2	1	30	1.04167	0	0	11.5	0.399306	0	0	0	0	0	0	0	0	0	0	0	0	0	0	0	0	0.06	0.00208333	0	0	0	0	0	0	0	0	0	0
124069	38	3	2013-12-07	2191	4625	0.47373	7	4	2	1	2019-12-07	3	0	2	0	20	2.85714	0	0	0	0	2	0.285714	0	0	0	0	0	0	0	0	0	0	0	0	0	0	0	0	0	0	0	0	0	0	0	0	0	0
124428	54	4	2012-08-24	2217	4642	0.477596	21.7	4	2	0	2018-09-19	3	0	1	1	90	4.14747	0	0	0	0	0	0	0	0	0	0	0	0	0	0	0	0	0	0	0	0	0	0	0	0	0	0	0	0	0	0	0	0
124428	54	4	2012-08-24	1994	4642	0.429556	20.8	3	3	0	2018-02-08	4	0	1	1	100	4.80769	0	0	0	0	6	0.288462	0	0	0	0	0	0	0	0	0	0	0	0	0	0	0	0	0	0	0	0	0	0	0	0	0	0
124649	72	3	2007-04-01	4261	5293	0.805026	8.25	5	1	0	2018-11-30	1	0	1	1	55	6.66667	0	0	3.3	0.4	0	0	0	0	0	0	0	0	0.08	0.00969697	0	0	0	0	0	0	0	0	0	0	0	0	0	0	0	0	0	0
124729	21	4	2011-01-21	2566	3696	0.694264	26.8	4	3	0	2018-01-30	3	3	2	1	100	3.73134	2.6	0.0970149	0	0	0	0	0	0	0	0	0	0	0	0	0	0	0	0	0	0	0	0	0	0	0	0	0	0	0	0	0	0
124729	21	4	2011-01-21	2562	3696	0.693182	27.5	5	3	0	2018-01-26	4	3	2	1	110	4	0	0	0	0	0	0	0	0	8	0.290909	0	0	0	0	0	0	0	0	0	0	0	0	0	0	0	0	0	0	0	0	0	0
125206	54	4	2011-11-08	2557	4642	0.55084	24.8	5	1	0	2018-11-08	1	0	1	2	100	4.03226	0	0	0	0	5	0.201613	0	0	0	0	0	0	0	0	0	0	0	0	0	0	0	0	0	0	0	0	0	0	0	0	0	0
125667	72	4	2005-08-24	4916	5293	0.928774	2.99	4	2	0	2019-02-08	4	0	2	1	15	5.01672	0	0	1.2	0.401338	0	0	0	0	0	0	0	0	0	0	0	0	0	0	0	0	0	0	0	0	0	0	0	0	0	0	0	0
126036	18	4	2013-09-05	1961	4699	0.417323	21.6	6	1	0	2019-01-18	1	0	5	1	70	3.24074	0	0	0	0	6.5	0.300926	0	0	0	0	0	0	0	0	0	0	0	0	0	0	0.065	0.00300926	0	0	0	0	0	0	0	0	0	0
126293	98	2	2013-10-26	1208	2296	0.526132	19.3	5	2	0	2017-02-15	3	0	1	2	30	1.5544	0	0	0	0	0	0	0	0	0	0	0	0	0	0	0	0	0.37	0.019171	0	0	0.0748	0.00387565	0	0	0	0	0	0	0	0	0	0
126293	98	2	2013-10-26	1209	2296	0.526568	19.3	4	2	0	2017-02-16	3	0	2	2	58	3.00518	0	0	0	0	5.6	0.290155	0	0	0	0	0	0	0	0	0	0	0	0	0	0	0.055	0.00284974	0	0	0	0	0	0	0	0	0	0
126293	98	2	2013-10-26	1684	2296	0.733449	18.7	5	2	0	2018-06-06	2	0	1	1	74	3.95722	0	0	0	0	3.9	0.208556	0	0	0	0	0	0	0	0	0	0	0	0	0	0	0	0	5.8	0.31016	0	0	0	0	0	0	0	0
126293	98	2	2013-10-26	2033	2296	0.885453	18.8	4	2	0	2019-05-21	2	0	2	1	77.2	4.10638	0	0	0	0	5.8	0.308511	0	0	0	0	0	0	0	0	0	0	0	0	0	0	0	0	3.9	0.207447	0	0	0	0	0	0	0	0
126316	76	3	2005-01-06	4912	5202	0.944252	6.5	5	2	0	2018-06-19	2	0	1	1	20	3.07692	0	0	0	0	2.6	0.4	0	0	0	0	0	0	0	0	0	0	0	0	0	0	0	0	0	0	10	1.53846	0	0	0	0	0	0
126419	35	4	2013-07-22	1310	4137	0.316655	9.5	5	2	0	2017-02-21	2	0	2	2	20	2.10526	0	0	0	0	2.9	0.305263	0	0	0	0	0	0	0	0	0	0	1.9	0.2	0	0	0	0	0	0	0	0	0	0	0	0	0	0
126574	87	3	2003-01-23	5817	4375	1.3296	4.08	4	3	0	2018-12-27	4	3	1	1	5	1.22549	0	0	0	0	2.4	0.588235	0	0	0	0	0	0	0	0	0	0	0	0	0	0	0	0	1.2	0.294118	0	0	0	0	0	0	0	0
126931	77	4	2013-05-10	2114	4614	0.458171	9.7	6	3	0	2019-02-22	3	0	1	1	60	6.18557	0	0	2.9	0.298969	0	0	0	0	0	0	0	0	0	0	0	0	0	0	0	0	0.29	0.0298969	0	0	0	0	0	0	0	0	0	0
127620	68	4	2008-12-24	3834	4751	0.806988	30.4	5	3	0	2019-06-24	4	0	6	1	100	3.28947	0	0	0	0	9	0.296053	0	0	0	0	0	0	0	0	0	0	0	0	0	0	0	0	0	0	0	0	0	0	0	0	0	0
127698	28	4	2013-03-30	2476	NA	NA	33.6	5	1	0	2020-01-09	2	0	7	3	40	1.19048	6	0.178571	0	0	0	0	0	0	0	0	0	0	0	0	0	0	0	0	0	0	0.1	0.00297619	0	0	0	0	0	0	0	0	0	0
127698	28	4	2013-03-30	2264	NA	NA	31	5	1	0	2019-06-11	2	0	1	2	100	3.22581	0	0	15	0.483871	0	0	0	0	0	0	0	0	0	0	0	0	0	0	0	0	0.09	0.00290323	0	0	0	0	0	0	0	0	0	0
128327	116	1	2009-05-30	3933	5293	0.743057	2.7	3	3	1	2020-03-06	2	3	6	2	12	4.44444	0	0	0	0	0.5	0.185185	0	0	0	0	0	0	0	0	0	0	0	0	0	0	0	0	0	0	0	0	0	0	0	0	0	0
128327	116	1	2009-05-30	3937	5293	0.743813	2.7	3	2	0	2020-03-10	2	3	1	2	13.5	5	0	0	0	0	0.54	0.2	0	0	0	0	0	0	0	0	0	0	0	0	0	0	0	0	0.81	0.3	0	0	0	0	0	0	0	0
128627	24	3	2018-02-28	740	2723	0.271759	46.2	5	3	0	2020-03-09	3	0	1	1	150	3.24675	0	0	0	0	0	0	0	0	0	0	0	0	0	0	0	0	0	0	0	0	0	0	0	0	0	0	0	0	0	0	0	0
128739	72	1	2013-08-31	1636	5293	0.309087	2.9	3	1	0	2018-02-22	2	0	6	2	18	6.2069	0	0	0	0	0	0	0	0	0	0	0	0	0	0	0	0	0	0	0	0	0	0	0	0	0	0	0	0	0	0	0	0
128775	38	3	2014-05-09	1778	4625	0.384432	11.4	8	2	0	2019-03-22	1	3	2	1	24	2.10526	0	0	0	0	3.4	0.298246	0	0	0	0	0	0	0	0	0	0	0	0	0	0	0	0	0	0	0	0	0	0	0	0	0	0
128775	38	3	2014-05-09	1365	4625	0.295135	10.7	4	2	0	2018-02-02	1	3	5	1	44	4.11215	1.14	0.106542	0	0	0	0	0	0	0	0	0	0	0	0	0	0	0	0	0	0	0	0	3	0.280374	0	0	0	0	0	0	0	0
128776	38	4	2014-05-09	1365	4625	0.295135	9.73	6	1	0	2018-02-02	1	0	NA	1	25	2.56937	0.9	0.0924974	0	0	0	0	0	0	0	0	0	0	0	0	0	0	0	0	0	0	0.029	0.00298047	0	0	0	0	0	0	0	0	0	0
128831	62	1	2014-05-02	1617	4592	0.352134	27.6	4	1	0	2018-10-05	2	0	6	2	120	4.34783	0	0	14	0.507246	0	0	0	0	0	0	0	0	0	0	0	0	0	0	0	0	0	0	0	0	0	0	0	0	0	0	0	0
129389	112	4	2007-08-08	3506	4836	0.724979	7.6	5	4	0	2017-03-14	2	0	2	2	32	4.21053	0	0	0	0	0	0	0	0	0	0	0	0	0	0	0	0	0	0	0	0	0	0	1.5	0.197368	0	0	0	0	0	0	0	0
129877	93	1	2009-11-06	2623	3088	0.849417	55	7	3	0	2017-01-11	3	2	NA	1	90	1.63636	0	0	0	0	16.5	0.3	0	0	0	0	0	0	0	0	0	0	0	0	0	0	0	0	0	0	0	0	0	0	0	0	0	0
129922	49	4	2010-11-26	2922	3504	0.833904	9.9	4	2	0	2018-11-26	4	0	5	2	42	4.24242	0	0	0	0	3	0.30303	0	0	0	0	0	0	0	0	0	0	0	0	0	0	0	0	0	0	0	0	0	0	0	0	0	0
129959	68	1	2013-09-09	1310	4751	0.275731	26.6	4	1	0	2017-04-11	3	0	1	3	72	2.70677	0	0	0	0	0	0	0	0	5.3	0.199248	0	0	0	0	0	0	0	0	0	0	0.08	0.00300752	0	0	0	0	0	0	0	0	0	0
129974	11	4	2009-03-20	3653	4959	0.73664	24.6	9	3	0	2019-03-21	2	0	2	3	90	3.65854	0	0	0	0	9	0.365854	0	0	0	0	0	0	0	0	0	0	0.24	0.0097561	0	0	0	0	0	0	0	0	0	0	0	0	0	0
130197	21	4	2013-05-09	2147	3696	0.580898	28.6	3	3	0	2019-03-26	4	0	2	1	85	2.97203	0	0	0	0	8.4	0.293706	0	0	0	0	0	0	0	0	0	0	0	0	0	0	0	0	0	0	0	0	0	0	0	0	0	0
130310	90	3	2007-07-03	4217	4307	0.979104	6.4	5	2	0	2019-01-18	4	0	7	2	30	4.6875	0	0	0	0	3	0.46875	0	0	0	0	0	0	0	0	0	0	0	0	0	0	0	0	0	0	0	0	0	0	0	0	0	0
130474	49	1	2014-06-22	1660	3504	0.473744	10.5	5	4	1	2019-01-07	3	0	1	2	100	9.52381	0	0	0	0	0	0	0	0	0	0	0	0	0	0	0	0	0	0	0	0	0	0	0	0	0	0	0	0	0	0	0	0
130538	59	4	2009-10-10	3042	3741	0.813152	6.7	5	1	0	2018-02-07	2	0	1	1	23	3.43284	0	0	0	0	2	0.298507	0	0	0	0	0	0	0	0	0	0	0	0	0	0	0	0	0	0	0	0	0	0	0	0	0	0
131015	20	4	2013-07-01	1841	3986	0.461867	9.1	5	2	0	2018-07-16	2	0	7	1	40	4.3956	0	0	0	0	0	0	0	0	0	0	0	0	0	0	0	0	0	0	0	0	0	0	0	0	0	0	0	0	0	0	0	0
131067	11	3	2009-01-01	3536	4959	0.713047	15	6	3	0	2018-09-07	4	0	2	3	95	6.33333	0	0	0	0	4.5	0.3	0	0	0	0	0	0	0	0	0	0	0	0	0	0	0.045	0.003	0	0	0	0	0	0	0	0	0	0
131985	38	3	2003-03-18	6153	4625	1.33038	5.2	4	2	0	2020-01-21	4	2	1	1	36	6.92308	0	0	0	0	0	0	0	0	2	0.384615	0	0	0	0	0	0	0	0	0	0	0	0	0.5	0.0961538	5	0.961538	0	0	0	0	0	0
132086	54	4	2010-09-05	2931	4642	0.631409	24	5	1	0	2018-09-14	1	0	2	1	90	3.75	0	0	0	0	4.8	0.2	0	0	0	0	0	0	0	0	0	0	0	0	0	0	0.075	0.003125	0	0	0	0	0	0	0	0	0	0
132146	32	3	2011-09-29	2763	3811	0.725007	5.4	5	3	0	2019-04-23	2	2	1	1	20	3.7037	0	0	0	0	1.6	0.296296	0	0	0	0	0	0	0	0	0	0	0	0	0	0	0	0	0	0	0	0	0	0	0	0	0	0
133550	68	3	2014-10-01	903	4751	0.190065	31	4	2	0	2017-03-22	3	0	1	1	115	3.70968	6.2	0.2	0	0	0	0	0	0	0	0	0	0	0	0	0	0	0	0	0	0	0	0	0	0	0	0	0	0	0	0	0	0
133551	54	4	2008-09-02	3703	4642	0.797717	38	8	2	0	2018-10-23	4	0	1	2	120	3.15789	0	0	0	0	0	0	0	0	9	0.236842	0	0	0	0	0	0	0	0	0	0	0	0	0	0	0	0	0	0	0	0	0	0
133557	14	3	2006-06-23	4413	4676	0.943755	8.7	5	3	0	2018-07-23	4	3	1	3	40	4.5977	0	0	0	0	0	0	0	0	3.5	0.402299	0	0	0	0	0	0	0	0	0	0	0	0	0	0	0	0	0	0	0	0	0	0
133560	38	3	2012-10-28	2109	4625	0.456	10.6	5	2	1	2018-08-07	3	0	5	0	40	3.77358	0	0	0	0	0	0	0	0	0	0	0	0	0	0	0	0	0	0	0	0	0	0	2	0.188679	0	0	0	0	0	0	0	0
133560	38	3	2013-08-16	1826	4625	0.394811	10.8	8	2	0	2018-08-16	2	0	2	2	72	6.66667	0	0	0	0	3.2	0.296296	0	0	0	0	0	0	0	0	0	0	0	0	0	0	0	0	0	0	0	0	0	0	0	0	0	0
133601	78	3	2010-01-30	3743	5201	0.719669	12	3	3	1	2020-04-30	4	0	1	1	30	2.5	0	0	0	0	0	0	12	1	4.8	0.4	0	0	0	0	0	0	0	0	0	0	0	0	0	0	0	0	0	0	0	0	0	0
133737	78	3	2014-09-07	1621	5201	0.311671	25	4	3	0	2019-02-14	2	0	6	3	60	2.4	0	0	0	0	10	0.4	0	0	0	0	0	0	0	0	0	0	0	0	0	0	0.075	0.003	0	0	0	0	0	0	0	0	0	0
133838	35	4	2003-12-26	5277	4137	1.27556	10.6	5	2	0	2018-06-07	2	1	5	3	60	5.66038	0	0	0	0	2	0.188679	0	0	0	0	0	0	0	0	0	0	0.21	0.0198113	0	0	0	0	0	0	0	0	0	0	0	0	0	0
133961	35	4	2002-07-28	5706	4137	1.37926	13.5	3	4	1	2018-03-12	2	NA	2	2	14	1.03704	0	0	0	0	0	0	0	0	0	0	0	0	0	0	0	0	0	0	0	0	0	0	0	0	0	0	0	0	0	0	0	0
134366	85	4	2013-08-17	1721	NA	NA	20	5	2	0	2018-05-04	4	0	1	2	50	2.5	0	0	0	0	0	0	0	0	4	0.2	0	0	0	0	0	0	0	0	0	0	0	0	0	0	0	0	0	0	0	0	0	0
134735	115	4	2010-01-01	3323	4887	0.679967	3.3	4	2	0	2019-02-06	3	0	2	0	20	6.06061	0	0	0	0	1.6	0.484848	0	0	0	0	0	0	0	0	0	0	0	0	0	0	0.01	0.0030303	0	0	0	0	0	0	0	0	0	0
134817	68	4	2015-07-01	1057	4751	0.222479	25	4	2	0	2018-05-23	3	0	2	1	10	0.4	0	0	12.5	0.5	0	0	0	0	0	0	0	0	0	0	0	0	0	0	0	0	0.05	0.002	0	0	0	0	0	0	0	0	0	0
134834	116	4	2012-01-01	2505	5293	0.473267	9.1	4	2	0	2018-11-10	3	0	NA	2	45	4.94505	0	0	4.5	0.494505	0	0	0	0	0	0	0	0	0	0	0	0	0	0	0	0	0	0	0	0	0	0	0	0	0	0	0	0
134938	78	3	2011-12-25	2782	5201	0.534897	34.8	5	3	0	2019-08-07	2	0	1	2	120	3.44828	0	0	0	0	5	0.143678	0	0	0	0	0	0	0	0	0	0	0	0	0	0	0.05	0.00143678	0	0	0	0	0	0	0	0	0	0
135257	63	3	2004-05-12	5132	4380	1.17169	29.4	5	2	0	2018-05-31	2	2	2	1	57.6	1.95918	0	0	0	0	8.8	0.29932	0	0	0	0	0	0	0	0	0	0	0	0	0	0	0	0	8.8	0.29932	0	0	0	0	0	0	0	0
135309	68	3	2007-10-01	3978	4751	0.837297	30.4	5	2	0	2018-08-22	2	0	2	2	70	2.30263	0	0	22.5	0.740132	0	0	0	0	0	0	0	0	0	0	0	0	0	0	0	0	0.09	0.00296053	0	0	0	0	0	0	0	0	0	0
135309	68	3	2007-10-01	4197	4751	0.883393	30.4	5	1	0	2019-03-29	2	0	1	1	90	2.96053	0	0	0	0	12	0.394737	0	0	0	0	0	0	0	0	0	0	0	0	0	0	0.09	0.00296053	0	0	0	0	0	0	0	0	0	0
135497	10	3	2012-05-30	2556	4121	0.620238	27.7	5	2	0	2019-05-30	4	3	2	1	150	5.41516	0	0	0	0	16.3	0.588448	0	0	0	0	0	0	0	0	0	0	0	0	0	0	0	0	0	0	0	0	0	0	0	0	0	0
135659	48	4	2010-05-30	3238	4792	0.67571	20	3	3	0	2019-04-11	4	2	2	1	70	3.5	0	0	0	0	0	0	0	0	6	0.3	0	0	0	0	0	0	0	0	0	0	0	0	0	0	0	0	0	0	0	0	0	0
135659	5	4	2010-05-30	2462	NA	NA	23.5	4	2	0	2017-02-24	2	0	1	2	100	4.25532	0	0	0	0	8	0.340426	0	0	0	0	0	0	0	0	0	0	0	0	0	0	0	0	0	0	0	0	0	0	0	0	0	0
135659	48	4	2010-05-30	2460	4792	0.513356	18	3	3	0	2017-02-22	2	2	1	2	120	6.66667	0	0	0	0	0	0	0	0	5.5	0.305556	0	0	0	0	0	0	0	0	0	0	0	0	5.5	0.305556	0	0	0	0	0	0	0	0
135736	34	3	2011-11-07	2569	3424	0.750292	29.7	4	3	1	2018-11-19	2	0	2	0	90	3.0303	0	0	0	0	6.5	0.218855	0	0	0	0	0	0	0	0	0	0	0	0	0	0	0	0	4.3	0.144781	0	0	0	0	0	0	0	0
136026	68	4	2010-04-01	3610	4751	0.75984	32.4	7	4	0	2020-02-18	5	0	1	0	130	4.01235	0	0	0	0	16	0.493827	0	0	0	0	0	0	0	0	0	0	0	0	0	0	0	0	0	0	0	0	0	0	0	0	0	0
136134	38	3	2006-06-17	4479	4625	0.968432	5.21	3	3	0	2018-09-21	1	4	1	2	50	9.59693	0	0	0	0	2.6	0.49904	0	0	0	0	0	0	0	0	0	0	0	0	0	0	0	0	0	0	0	0	0	0	0	0	0	0
136248	68	4	2008-12-29	4124	4751	0.868028	26.9	5	3	1	2020-04-14	5	0	NA	1	58	2.15613	0	0	0	0	5	0.185874	0	0	0	0	0	0	0	0	0	0	0	0	0	0	0	0	0	0	0	0	0	0	0	0	0	0
136261	11	4	2009-07-24	2881	4959	0.580964	13.8	6	2	0	2017-06-13	2	0	1	2	30	2.17391	2.76	0.2	0	0	0	0	0	0	0	0	0	0	0	0	0	0	0.28	0.0202899	0	0	0	0	0	0	0	0	0	0	0	0	0	0
136277	38	4	2009-05-06	3247	4625	0.702054	5.7	6	2	0	2018-03-27	4	0	2	1	26	4.5614	0	0	0	0	3.4	0.596491	0	0	0	0	0	0	0	0	0.12	0.0210526	0	0	0	0	0	0	0	0	0	0	0	0	0	0	0	0
136677	68	2	2008-09-01	3691	4751	0.776889	37.9	6	2	0	2018-10-10	2	0	1	1	170	4.48549	0	0	0	0	0	0	0	0	0	0	0	0	0	0	0	0	0	0	0	0	0	0	0	0	0	0	0	0	0	0	0	0
136694	116	4	2008-01-15	4262	5293	0.805214	5.9	3	2	0	2019-09-16	3	0	1	3	22	3.72881	0	0	0	0	0	0	0	0	0	0	0	0	0	0	0	0	0	0	0	0	0	0	0	0	0	0	0	0	0	0	0	0
136694	116	4	2008-01-15	4259	5293	0.804648	5.86	4	2	0	2019-09-13	3	0	1	0	24	4.09556	0	0	0	0	0	0	0	0	0	0	0	0	0	0	0	0	0	0	0	0	0	0	0	0	0	0	0	0	0	0	0	0
137286	39	2	2015-08-05	561	3595	0.15605	29	3	3	0	2017-02-16	2	0	1	2	116	4	3	0.103448	0	0	0	0	0	0	0	0	0	0	0	0	0	0	0	0	0	0	0	0	0	0	0	0	0	0	0	0	0	0
137289	78	4	2007-04-02	4407	5201	0.847337	14	3	4	0	2019-04-26	2	0	2	2	20	1.42857	0	0	0	0	0	0	0	0	0	0	0	0	0	0	0	0	0	0	0	0	0	0	0	0	0	0	0	0	0	0	0	0
137329	78	4	2008-01-10	4332	5201	0.832917	19.6	4	3	0	2019-11-20	4	0	2	2	50	2.55102	0	0	10	0.510204	0	0	20	1.02041	0	0	0	0	0	0	0	0	0	0	0	0	0	0	0	0	0	0	0	0	0	0	0	0
137329	78	4	2008-01-10	4319	5201	0.830417	20	4	3	0	2019-11-07	2	0	2	1	68	3.4	0	0	0	0	0	0	0	0	8	0.4	0	0	0	0	0	0	0	0	0	0	0	0	4	0.2	0	0	0	0	0	0	0	0
137329	78	4	2008-01-10	4313	5201	0.829264	20.6	4	3	0	2019-11-01	4	0	1	0	80	3.8835	0	0	0	0	0	0	0	0	8	0.38835	0	0	0	0	0	0	0	0	0	0	0	0	4	0.194175	0	0	0	0	0	0	0	0
137447	41	4	2015-02-02	1795	2681	0.669526	25.4	4	3	0	2020-01-02	3	0	2	1	30	1.1811	0	0	0	0	8	0.314961	0	0	0	0	0	0	0	0	0	0	0	0	0	0	0.076	0.00299213	0	0	0	0	0	0	0	0	0	0
137811	68	2	2010-12-24	2742	4751	0.577142	35.2	7	1	0	2018-06-27	3	0	2	2	160	4.54545	0	0	20.5	0.582386	0	0	0	0	0	0	0	0	0	0	0	0	0	0	0	0	0	0	0	0	0	0	0	0	0	0	0	0
137867	76	4	2006-04-06	4403	5202	0.846405	3.4	4	2	1	2018-04-26	4	4	1	2	5	1.47059	0	0	0	0	0	0	0	0	1.4	0.411765	0	0	0	0	0	0	0	0	0	0	0	0	1.5	0.441176	0	0	0	0	0	0	0	0
137937	30	1	2010-05-13	3396	4171	0.814193	8.6	4	2	0	2019-08-30	1	4	2	1	34	3.95349	0	0	3.44	0.4	0	0	0	0	0	0	0	0	0	0	0	0	0	0	0	0	0	0	2.58	0.3	0	0	0	0	0	0	0	0
138043	78	4	2011-02-01	2803	5201	0.538935	12	4	1	0	2018-10-05	1	0	1	1	48	4	0	0	6	0.5	0	0	0	0	0	0	0	0	0	0	0	0	0.12	0.01	0	0	0	0	0	0	0	0	0	0	0	0	0	0
138215	47	4	2013-06-13	2059	3588	0.573857	30.6	4	1	0	2019-02-01	1	0	6	1	100	3.26797	0	0	3.06	0.1	0	0	0	0	0	0	0	0	0	0	0	0	0	0	0	0	0	0	0	0	0	0	0	0	0	0	0	0
138245	45	4	2012-01-03	2255	4617	0.488412	28.5	7	1	0	2018-03-07	4	0	6	2	50	1.75439	0	0	0	0	0	0	0	0	0	0	0	0	0	0	0	0	0	0	0	0	0.1	0.00350877	0	0	0	0	0	0	0	0	0	0
138278	106	3	2012-11-01	2385	4380	0.544521	17.6	4	2	1	2019-05-14	2	0	1	1	40	2.27273	0.9	0.0511364	0	0	0	0	0	0	0	0	0	0	0	0	0	0	0	0	0	0	0	0	0	0	0	0	0	0	0	0	0	0
138346	21	1	2008-01-15	3319	3696	0.897998	29.1	3	4	0	2017-02-15	4	0	1	1	75	2.57732	0	0	0	0	0	0	0	0	0	0	0	0	0	0	0	0	0	0	0	0	0	0	0	0	0	0	0	0	0	0	0	0
138611	68	1	2009-07-11	2922	4751	0.615028	24.7	3	2	0	2017-07-11	4	0	2	1	40	1.61943	0	0	0	0	0	0	0	0	0	0	0	0	0	0	0	0	0	0	0	0	0.085	0.0034413	0	0	0	0	0	0	0	0	0	0
138611	68	1	2009-07-11	3295	4751	0.693538	28.8	5	1	0	2018-07-19	4	0	1	1	95	3.29861	0	0	0	0	0	0	0	0	5.5	0.190972	0	0	0.27	0.009375	0	0	0.55	0.0190972	0	0	0	0	0	0	0	0	0	0	0	0	0	0
138694	75	3	2006-01-01	4589	4745	0.967123	7.8	9	2	0	2018-07-26	2	2	2	2	15	1.92308	0	0	0	0	1.5	0.192308	0	0	0	0	0	0	0	0	0	0	0	0	0	0	0	0	0	0	0	0	0	0	0	0	0	0
138694	75	3	2006-01-01	5246	4745	1.10558	5	4	2	0	2020-05-13	2	0	2	2	15	3	0	0	0	0	2.4	0.48	0	0	0	0	0	0	0	0	0	0	0	0	0	0	0.015	0.003	0	0	0	0	0	0	0	0	0	0
138789	64	3	2014-04-15	1725	2570	0.671206	62	4	1	0	2019-01-04	1	0	NA	0	120	1.93548	0	0	6.2	0.1	0	0	0	0	0	0	0	0	0	0	0	0	0	0	0	0	0	0	0	0	0	0	0	0	0	0	0	0
138939	20	3	2004-12-30	5116	3986	1.28349	15.4	5	2	1	2019-01-02	2	0	6	2	35	2.27273	0	0	0	0	0	0	0	0	0	0	0	0	0	0	0	0	0	0	0	0	0	0	0	0	0	0	0	0	0	0	0	0
139052	101	4	2005-05-03	5200	5021	1.03565	5.9	2	3	0	2019-07-29	4	2	5	1	12	2.0339	0	0	0	0	0	0	0	0	2	0.338983	0	0	0	0	0	0	0	0	0	0	0	0	1.25	0.211864	0	0	0	0	0	0	0	0
139069	78	3	2010-06-09	3327	5201	0.639685	24.7	5	2	0	2019-07-19	1	3	2	2	35	1.417	2.47	0.1	0	0	0	0	0	0	0	0	0	0	0	0	0	0	0	0	0	0	0	0	0	0	12.4	0.502024	0	0	0	0	0	0
139070	55	1	2016-04-26	274	2281	0.120123	55	4	1	0	2017-01-25	2	0	1	1	160	2.90909	5.5	0.1	0	0	0	0	0	0	0	0	0	0	0	0	0	0	1.65	0.03	0	0	0	0	0	0	0	0	0	0	0	0	0	0
139070	55	1	2016-04-26	274	2281	0.120123	55	4	1	0	2017-01-25	2	0	2	2	160	2.90909	5.5	0.1	0	0	0	0	0	0	0	0	0	0	0	0	0	0	1.65	0.03	0	0	0	0	0	0	0	0	0	0	0	0	0	0
139070	55	1	2016-04-26	267	2281	0.117054	55	4	1	0	2017-01-18	3	0	2	2	170	3.09091	0	0	0	0	18	0.327273	0	0	0	0	0	0	0	0	0	0	0	0	0	0	0.03	0.000545455	0	0	0	0	0	0	0	0	0	0
139170	50	4	2011-05-11	2465	4015	0.613948	26.5	5	1	0	2018-02-08	4	0	1	3	100	3.77358	0	0	0.1	0.00377358	0	0	0	0	0	0	0	0	0	0	0	0	0	0	0	0	0.11	0.00415094	0	0	0	0	0	0	0	0	0	0
139246	20	4	2013-06-21	1722	3986	0.432012	6.9	5	1	0	2018-03-09	1	0	NA	2	40	5.7971	0	0	1.5	0.217391	0	0	0	0	0	0	0	0	0	0	0	0	0	0	0	0	0	0	0	0	0	0	0	0	0	0	0	0
139349	112	3	2014-03-08	1221	4836	0.252481	8.6	4	2	0	2017-07-11	4	0	6	2	40	4.65116	0	0	0	0	3	0.348837	0	0	0	0	0	0	0	0	0	0	0	0	0	0	0	0	0	0	0	0	0	0	0	0	0	0
139349	112	3	2014-03-08	1769	4836	0.365798	8.7	4	3	1	2019-01-10	4	0	1	2	40	4.5977	0	0	0	0	3.4	0.390805	0	0	0	0	0	0	0	0	0	0	0	0	0	0	0	0	0	0	0	0	0	0	0	0	0	0
139349	112	3	2014-03-18	1928	4836	0.398677	8.6	4	2	1	2019-06-28	4	0	1	2	40	4.65116	0	0	0	0	3	0.348837	0	0	0	0	0	0	0	0	0	0	0	0	0	0	0	0	0	0	0	0	0	0	0	0	0	0
139349	112	3	2014-03-08	1770	4836	0.366005	8.3	4	3	0	2019-01-11	2	0	2	1	55	6.62651	0	0	0	0	0	0	0	0	0	0	0	0	0	0	0	0	0	0	0	0	0	0	0	0	0	0	0	0	0	0	0	0
139391	72	4	2009-12-02	3144	5293	0.593992	4.2	4	2	0	2018-07-12	2	0	1	2	15	3.57143	0	0	0	0	1.6	0.380952	0	0	0	0	0	0	0	0	0	0	0	0	0	0	0	0	0	0	0	0	0	0	0	0	0	0
139500	78	4	2013-10-22	1795	5201	0.345126	28.7	6	1	0	2018-09-21	1	0	1	1	150	5.22648	0	0	0	0	8.34	0.290592	0	0	0	0	0	0	0	0	0	0	0	0	0	0	0	0	0	0	0	0	0	0	0	0	0	0
139555	116	2	2011-01-09	2192	5293	0.414132	7.7	4	4	1	2017-01-09	2	3	NA	1	30	3.8961	0	0	0	0	0	0	0	0	0	0	0	0	0	0	0	0	0	0	0	0	0	0	2.3	0.298701	0	0	0	0	0	0	0	0
139661	21	4	2013-07-10	1745	3696	0.472132	20	4	2	0	2018-04-20	2	0	2	2	40	2	0	0	10	0.5	0	0	0	0	0	0	0	0	0	0	0	0	0	0	0	0	0.04	0.002	0	0	0	0	0	0	0	0	0	0
139679	84	3	2004-05-07	5814	4656	1.24871	22	5	3	1	2020-04-07	2	0	6	1	28	1.27273	0	0	0	0	0	0	0	0	0	0	0	0	0	0	0	0	0	0	0	0	0	0	0	0	0	0	0	0	0	0	0	0
139916	68	3	2013-09-18	1637	4751	0.344559	43	6	1	0	2018-03-13	2	0	1	2	120	2.7907	0	0	0	0	0	0	0	0	17	0.395349	0	0	0	0	0	0	0	0	0	0	0	0	0	0	0	0	0	0	0	0	0	0
140000	54	4	2015-04-21	1046	4642	0.225334	17.4	5	2	0	2018-03-02	1	0	1	1	52.2	3	0	0	3.48	0.2	0	0	0	0	0	0	0	0	0	0	0.52	0.0298851	0	0	0	0	0	0	0	0	0	0	0	0	0	0	0	0
140100	54	3	2005-09-28	4144	4642	0.892719	33.8	7	1	0	2017-02-01	4	0	2	2	22	0.650888	0	0	0	0	0	0	0	0	0	0	0	0	0	0	0	0	0	0	0	0	0	0	0	0	0	0	0	0	0	0	0	0
140100	54	3	2005-09-28	4229	4642	0.91103	32.4	6	2	0	2017-04-27	4	0	1	1	50	1.54321	0	0	0	0	0	0	0	0	9.6	0.296296	0	0	0	0	0	0	0	0	0	0	0.096	0.00296296	0	0	0	0	0	0	0	0	0	0
140351	68	4	2016-01-13	750	4751	0.157862	22.3	4	1	0	2018-02-01	4	0	6	2	48	2.15247	2.23	0.1	0	0	0	0	0	0	0	0	0	0	0	0	0	0	0	0	0	0	0.067	0.00300448	0	0	0	0	0	0	0	0	0	0
140356	35	4	2006-10-14	4801	4137	1.1605	9.34	4	3	0	2019-12-06	2	3	7	0	50	5.35332	0	0	0	0	0	0	0	0	0	0	0	0	0	0	0	0	0.18	0.0192719	0	0	0	0	0	0	14	1.49893	0	0	0	0	0	0
140423	44	4	2014-04-05	1473	NA	NA	69.5	5	2	0	2018-04-17	4	0	2	1	50	0.719424	0	0	0	0	0	0	0	0	35	0.503597	0	0	0	0	0	0	0	0	0	0	0.21	0.00302158	0	0	0	0	0	0	0	0	0	0
140424	68	4	2014-03-20	1506	4751	0.316986	35.4	8	2	0	2018-05-04	1	0	2	2	170	4.80226	0	0	10.5	0.29661	0	0	0	0	0	0	0	0	0	0	0	0	0	0	0	0	0	0	0	0	0	0	0	0	0	0	0	0
140463	101	4	2012-11-10	1549	5021	0.308504	7.75	3	2	0	2017-02-06	2	0	1	1	40	5.16129	0	0	0	0	3.88	0.500645	0	0	0	0	0	0	0	0	0	0	0	0	0	0	0	0	0	0	0	0	0	0	0	0	0	0
140616	32	3	2010-11-20	2953	3811	0.774862	4	4	1	0	2018-12-21	1	1	1	2	40	10	0	0	0	0	1.2	0.3	0	0	0	0	0	0	0	0	0	0	0	0	0	0	0	0	0	0	0	0	0	0	0	0	0	0
140624	68	4	2016-01-01	432	4751	0.0909282	28.3	5	1	0	2017-03-08	3	NA	1	1	85	3.00353	0	0	0	0	17.5	0.618375	0	0	0	0	0	0	0	0	0	0	0	0	0	0	0	0	0	0	0	0	0	0	0	0	0	0
140673	30	4	2009-05-19	3059	4171	0.733397	11.4	8	2	0	2017-10-03	4	3	6	2	50	4.38596	0	0	0	0	0	0	0	0	0	0	0	0	0	0	0	0	0	0	0	0	0	0	0	0	0	0	0	0	0	0	0	0
140759	54	4	2012-02-01	2074	4642	0.44679	35	6	1	0	2017-10-06	1	0	1	2	100	2.85714	0	0	0	0	0	0	0	0	7	0.2	0	0	0	0	0	0	0	0	0	0	0.105	0.003	0	0	0	0	0	0	0	0	0	0
140806	72	1	2016-09-14	226	5293	0.0426979	1.9	4	1	0	2017-04-28	3	0	1	0	25	13.1579	0	0	0	0	0	0	0	0	0	0	0	0	0	0	0	0	0	0	0	0	0	0	0	0	0	0	0	0	0	0	0	0
140879	115	1	2006-01-14	5204	4887	1.06487	1.4	2	3	1	2020-04-14	4	0	2	1	6	4.28571	0	0	0	0	0.6	0.428571	0	0	0	0	0	0	0	0	0	0	0	0	0	0	0	0	0.6	0.428571	0	0	0	0	0	0	0	0
140981	115	4	2011-11-30	2835	4887	0.58011	8.5	4	3	0	2019-09-04	2	0	1	1	40	4.70588	0	0	0	0	2.6	0.305882	0	0	0	0	0	0	0	0	0	0	0	0	0	0	0	0	1.7	0.2	17	2	0	0	0	0	0	0
141103	116	3	2000-12-06	5894	5293	1.11355	5.3	2	3	0	2017-01-25	2	0	2	1	20	3.77358	0	0	0	0	1.2	0.226415	0	0	0	0	0	0	0	0	0	0	0	0	0	0	0	0	1.2	0.226415	0	0	0	0	0	0	0	0
141146	78	1	2012-02-02	1828	5201	0.351471	40	7	2	0	2017-02-03	4	0	2	1	180	4.5	0	0	0	0	12	0.3	0	0	0	0	0	0	0	0	0	0	0	0	0	0	0	0	0	0	0	0	0	0	0	0	0	0
141170	55	4	2013-12-11	1513	2281	0.663306	48	3	3	0	2018-02-01	2	0	1	1	130	2.70833	0	0	0	0	0	0	0	0	0	0	0	0	0	0	0	0	0	0	0	0	0	0	0	0	0	0	0	0	0	0	0	0
141210	11	4	2007-03-03	3603	4959	0.726558	13.3	5	3	0	2017-01-12	3	0	1	2	45	3.38346	0	0	0	0	0	0	0	0	0	0	0	0	0	0	0	0	0	0	0	0	0	0	0	0	0	0	0	0	0	0	3.9	0.293233
141249	78	1	2008-03-11	3704	5201	0.712171	29.4	3	2	0	2018-05-02	4	0	1	2	105	3.57143	0	0	0	0	0	0	0	0	6	0.204082	0	0	0	0	0	0	0	0	0	0	0	0	0	0	0	0	0	0	0	0	0	0
141350	28	4	2011-01-04	2198	NA	NA	16.1	6	3	0	2017-01-10	5	0	6	1	80	4.96894	0	0	0	0	4.8	0.298137	0	0	0	0	0	0	0	0	0	0	0	0	0	0	0.048	0.00298137	0	0	0	0	0	0	0	0	0	0
141397	116	4	2012-07-08	1646	5293	0.310977	8.4	3	2	1	2017-01-09	2	0	NA	1	40	4.7619	0	0	0	0	0	0	0	0	0	0	0	0	0	0	0	0	0	0	0	0	0	0	0	0	0	0	0	0	0	0	0	0
141460	90	4	2008-08-01	4004	4307	0.929649	9.05	5	2	0	2019-07-19	1	0	1	1	20	2.20994	0	0	0	0	0	0	0	0	0	0	0	0	0	0	0	0	0	0	0	0	0	0	0	0	0	0	0	0	0	0	0	0
141464	35	1	2007-01-10	4076	4137	0.985255	14.6	4	2	0	2018-03-09	1	0	2	3	40	2.73973	2.6	0.178082	0	0	0	0	0	0	0	0	0	0	0	0	0	0	0.28	0.0191781	0	0	0.07	0.00479452	0	0	0	0	0	0	0	0	0	0
141468	91	4	2003-01-09	5115	NA	NA	4.53	6	3	0	2017-01-10	2	3	2	3	14	3.09051	0.45	0.0993377	0	0	0	0	0	0	0	0	0	0	0	0	0	0	0	0	0	0	0	0	1.13	0.249448	0	0	0	0	0	0	0	0
141473	20	2	2007-11-19	3341	3986	0.838184	9.2	1	2	0	2017-01-11	2	3	1	2	40	4.34783	0	0	0	0	2.7	0.293478	0	0	0	0	0	0	0	0	0	0	0	0	0	0	0	0	0	0	0	0	0	0	0	0	0	0
141484	7	3	2008-05-01	3864	3285	1.17626	37.4	7	2	0	2018-11-29	2	0	6	0	110	2.94118	0	0	18.5	0.494652	0	0	0	0	0	0	0	0	0	0	0	0	0	0	0	0	0	0	0	0	0	0	0	0	0	0	0	0
141487	68	3	2013-01-11	2378	4751	0.500526	31.6	4	4	1	2019-07-17	2	0	2	1	30	0.949367	0	0	0	0	0	0	0	0	0	0	0	0	0	0	0	0	0	0	0	0	0	0	0	0	0	0	0	0	0	0	0	0
141522	69	4	2006-01-12	4044	4988	0.810746	5.5	4	1	0	2017-02-07	2	0	1	1	30	5.45455	0.55	0.1	0	0	0	0	0	0	0	0	0	0	0	0	0	0	0	0	0.28	0.0509091	0	0	0	0	0	0	0	0	0	0	0	0
141528	17	3	2005-01-13	4409	NA	NA	27.5	7	2	0	2017-02-08	2	0	1	1	82.5	3	0	0	0	0	8.25	0.3	0	0	0	0	0	0	0	0	0	0	0	0	0	0	0	0	8.25	0.3	0	0	0	0	0	0	0	0
141550	54	4	2009-01-19	2955	4642	0.636579	31.1	7	1	0	2017-02-21	2	0	1	0	105	3.37621	3.15	0.101286	0	0	0	0	0	0	0	0	0	0	0	0	0	0	0	0	0	0	0	0	0	0	0	0	0	0	0	0	0	0
141556	78	4	2007-01-01	3690	5201	0.709479	27.4	5	3	0	2017-02-07	2	0	1	1	40	1.45985	0	0	0	0	8.22	0.3	0	0	0	0	0	0	0	0	0	0	0	0	0	0	0	0	0	0	0	0	0	0	0	0	0	0
141586	54	4	2005-10-01	4583	4642	0.98729	30.8	4	2	0	2018-04-19	3	0	2	1	102	3.31169	0	0	0	0	0	0	0	0	11.2	0.363636	0	0	0	0	0	0	0.56	0.0181818	0	0	0	0	0	0	0	0	0	0	0	0	0	0
141593	78	1	2016-11-18	531	5201	0.102096	29.2	3	1	0	2018-05-03	2	0	1	2	80	2.73973	0	0	0	0	0	0	0	0	0	0	0	0	0	0	0	0	0	0	0	0	0.2	0.00684932	1.5	0.0513699	0	0	0	0	0	0	0	0
141637	76	4	2011-01-16	2194	5202	0.421761	3.12	5	NA	0	2017-01-18	2	3	2	2	12.5	4.00641	0	0	0	0	0	0	0	0	0	0	0	0	0	0	0	0	0	0	0	0	0	0	0	0	0	0	0	0	0	0	0	0
141654	77	4	2014-03-23	1676	4614	0.363242	5.7	5	2	0	2018-10-24	2	0	1	2	27	4.73684	0	0	8.5	1.49123	0	0	0	0	0	0	0	0	0	0	0	0	0	0	0	0	0	0	1.15	0.201754	0	0	0	0	0	0	0	0
141671	68	1	2013-11-18	1163	4751	0.244791	28	3	4	0	2017-01-24	5	0	2	1	80	2.85714	0	0	0	0	0	0	0	0	0	0	0	0	0	0	0	0	0	0	0	0	0	0	0	0	0	0	0	0	0	0	0	0
141731	68	1	2016-12-19	39	4751	0.0082088	2.45	4	1	0	2017-01-27	2	0	6	3	16	6.53061	0	0	0	0	0	0	0	0	0	0	0	0	0	0	0.1	0.0408163	0	0	0	0	0	0	0	0	0	0	0	0	0	0	0	0
141744	18	3	2006-01-24	4019	4699	0.855288	9.6	2	4	1	2017-01-25	2	0	1	2	9.6	1	0	0	0	0	0	0	0	0	0	0	0	0	0	0	0	0	0	0	0	0	0	0	0	0	0	0	0	0	0	0	0	0
141764	116	2	2016-05-26	246	5293	0.0464765	4.58	6	3	0	2017-01-27	3	0	2	1	12	2.62009	0	0	0	0	0	0	0	0	0	0	0	0	0	0	0	0	0	0	0	0	0	0	0	0	0	0	0	0	0	0	0	0
141786	56	1	2010-10-15	2300	NA	NA	38.6	4	2	0	2017-01-31	3	0	6	2	200	5.18135	0	0	0	0	0	0	0	0	0	0	0	0	0	0	0	0	0	0	0.39	0.0101036	0	0	0	0	0	0	0	0	0	0	0	0
141792	68	4	2012-01-27	2396	4751	0.504315	32.3	6	2	0	2018-08-19	4	0	2	1	90	2.78638	0	0	0	0	0	0	0	0	0	0	0	0	0	0	0	0	0	0	0	0	0	0	0	0	0	0	0	0	0	0	0	0
141792	68	4	2012-01-27	2378	4751	0.500526	36.6	5	3	0	2018-08-01	2	0	1	2	140	3.82514	0	0	0	0	0	0	0	0	0	0	0	0	0	0	0	0	0	0	0	0	0	0	0	0	0	0	0	0	0	0	0	0
141792	68	4	2012-08-17	2191	4751	0.461166	32.7	6	3	1	2018-08-17	2	0	2	1	130	3.97554	0	0	0	0	9.8	0.299694	0	0	0	0	0	0	0	0	0	0	0	0	0	0	0	0	0	0	0	0	0	0	0	0	0	0
141792	68	4	2012-08-21	2191	4751	0.461166	32.3	6	3	0	2018-08-21	2	0	1	1	140	4.33437	0	0	0	0	0	0	0	0	0	0	0	0	0	0	0	0	0	0	0	0	0	0	0	0	0	0	0	0	0	0	0	0
141808	54	4	2008-01-31	3290	4642	0.708746	37.8	6	2	0	2017-02-02	4	0	2	1	120	3.1746	0	0	0	0	0	0	0	0	18.9	0.5	0	0	0	0	0	0	0.38	0.0100529	0	0	0	0	0	0	0	0	0	0	0	0	0	0
141818	32	4	2007-08-31	3443	3811	0.903437	4.1	4	3	0	2017-02-02	2	1	6	2	15	3.65854	0	0	0	0	1	0.243902	0	0	0	0	0	0	0	0	0	0	0	0	0	0	0	0	0	0	0	0	0	0	0	0	0	0
141818	32	4	2007-08-31	3442	3811	0.903175	4	5	3	0	2017-02-01	4	1	5	2	30	7.5	0	0	0	0	0	0	0	0	1.2	0.3	0	0	0	0	0	0	0	0	0	0	0	0	0	0	0	0	0	0	0	0	0	0
141839	68	3	2014-02-01	1104	4751	0.232372	39.5	5	1	0	2017-02-09	4	0	1	2	60	1.51899	0	0	0	0	0	0	0	0	8.5	0.21519	0	0	0	0	0	0	0	0	0	0	0.1065	0.0026962	0	0	0	0	0	0	0	0	0	0
141849	11	1	2008-06-08	3652	4959	0.736439	12.1	5	2	0	2018-06-08	2	0	2	1	26	2.14876	0	0	0	0	0	0	0	0	0	0	0	0	0	0	0	0	0	0	0	0	0	0	0	0	0	0	0	0	0	0	0	0
141854	77	4	2003-11-07	4841	4614	1.0492	6.6	4	1	0	2017-02-07	2	0	2	2	27.8	4.21212	0	0	0	0	2.5	0.378788	0	0	0	0	0	0	0	0	0	0	0	0	0	0	0	0	2.5	0.378788	0	0	0	0	0	0	0	0
141861	21	3	2016-06-04	248	3696	0.0670996	20	4	3	0	2017-02-07	4	0	1	2	80	4	0	0	0	0	6	0.3	0	0	0	0	0	0	0	0	0	0	0	0	0	0	0	0	4	0.2	0	0	0	0	0	0	0	0
141895	38	4	2011-02-05	2193	4625	0.474162	6.6	5	2	0	2017-02-06	3	0	1	1	40	6.06061	0.66	0.1	0	0	0	0	0	0	0	0	0	0	0	0	0	0	0	0	0	0	0	0	0	0	0	0	0	0	0	0	0	0
141909	38	1	2016-03-03	342	4625	0.0739459	6	5	2	0	2017-02-08	3	0	1	1	28	4.66667	1.2	0.2	0	0	0	0	0	0	0	0	0	0	0	0	0	0	0	0	0	0	0	0	0	0	0	0	0	0	0	0	0	0
141929	101	3	2011-11-09	1917	5021	0.381796	8.5	5	1	0	2017-02-07	2	0	1	2	60	7.05882	0	0	0	0	2.6	0.305882	0	0	0	0	0	0	0	0	0	0	0	0	0	0	0	0	1.7	0.2	0	0	0	0	0	0	0	0
141935	38	4	2013-02-07	1462	4625	0.316108	9.1	5	2	0	2017-02-08	4	0	7	2	5	0.549451	1.8	0.197802	0	0	0	0	0	0	0	0	0	0	0	0	0	0	0	0	0	0	0.045	0.00494505	0	0	0	0	46	5.05495	0	0	0	0
141948	36	4	2006-02-09	4023	4502	0.893603	31.5	6	2	0	2017-02-14	2	0	1	1	114	3.61905	6.4	0.203175	0	0	0	0	0	0	0	0	0	0	0	0	0	0	0	0	0	0	0	0	0	0	0	0	0	0	0	0	0	0
141950	68	4	2008-02-07	3290	4751	0.692486	32.4	5	3	0	2017-02-09	4	0	4	2	200	6.17284	0	0	0	0	19.4	0.598765	0	0	0	0	0	0	0	0	0	0	0	0	0	0	0	0	3.24	0.1	0	0	0	0	0	0	0	0
141960	12	1	2014-09-15	878	NA	NA	29	4	1	0	2017-02-09	4	0	2	1	30	1.03448	0	0	0	0	0	0	0	0	11.6	0.4	0	0	0	0	0	0	0	0	0	0	0.145	0.005	0	0	0	0	0	0	0	0	0	0
142001	68	3	2007-02-20	4039	4751	0.850137	40	6	2	0	2018-03-13	4	0	1	1	90	2.25	0	0	0	0	12	0.3	0	0	0	0	0	0	0	0	0	0	0	0	0	0	0	0	0	0	0	0	0	0	0	0	0	0
142050	32	4	2014-02-12	1099	3811	0.288376	3.6	5	1	0	2017-02-15	4	0	1	1	15	4.16667	0	0	0	0	0	0	0	0	0	0	0	0	0	0	0	0	0	0	0	0	0	0	0	0	0	0	0	0	0	0	0	0
142065	101	3	2015-05-14	685	5021	0.136427	5	4	1	0	2017-03-29	2	0	2	1	19	3.8	0	0	0	0	1	0.2	5	1	0	0	0	0	0	0	0	0	0	0	0	0	0.015	0.003	0	0	0	0	0	0	0	0	0	0
142068	22	3	2016-04-18	303	NA	NA	13.4	4	2	0	2017-02-15	4	0	1	1	50	3.73134	0	0	0	0	4	0.298507	0	0	0	0	0	0	0	0	0	0	0.27	0.0201493	0	0	0	0	0	0	0	0	0	0	0	0	0	0
142071	68	1	2009-12-04	2630	4751	0.553568	41.8	4	2	0	2017-02-15	4	0	2	1	170	4.06699	0	0	0	0	13	0.311005	0	0	0	0	0	0	0	0	0	0	0.4	0.00956938	0	0	0	0	0	0	0	0	0	0	0	0	0	0
142090	50	1	2016-04-15	307	4015	0.0764633	15.1	4	1	0	2017-02-16	2	0	1	2	30	1.98675	3	0.198675	0	0	0	0	0	0	0	0	0	0	0	0	0	0	0.3	0.0198675	0	0	0.04	0.00264901	0	0	0	0	0	0	0	0	0	0
142104	76	4	2011-06-13	2102	5202	0.404075	2.7	4	2	0	2017-03-15	2	0	5	0	20	7.40741	0	0	0	0	0.6	0.222222	0	0	0	0	0	0	0	0	0	0	0	0	0	0	0	0	0	0	0	0	0	0	0	0	0	0
142124	78	1	2013-02-21	1464	5201	0.281484	23	5	3	1	2017-02-24	3	0	2	1	80	3.47826	0	0	0	0	0	0	0	0	0	0	0	0	0	0	0	0	0	0	0	0	0	0	0	0	0	0	0	0	0	0	0	0
142130	78	4	2003-02-02	5123	5201	0.985003	14.3	3	3	0	2017-02-11	2	0	2	1	45	3.14685	2.86	0.2	0	0	0	0	0	0	0	0	0	0	0	0	0	0	0	0	0	0	0.029	0.00202797	4.29	0.3	0	0	0	0	0	0	0	0
142133	72	1	2012-12-21	1949	5293	0.368222	5.5	4	2	0	2018-04-23	3	0	2	1	7	1.27273	0	0	0	0	1.65	0.3	0	0	0	0	0	0	0	0	0	0	0	0	0	0	0	0	0	0	0	0	0	0	0	0	0	0
142155	72	3	2015-01-23	782	5293	0.147742	5.1	4	2	0	2017-03-15	2	0	1	1	25.4	4.98039	0	0	0	0	0	0	0	0	0	0	0	0	0	0	0	0	0	0	0	0	0	0	0	0	0	0	0	0	0	0	0	0
142199	31	1	2008-02-27	3310	3924	0.843527	28	4	3	0	2017-03-21	2	0	1	2	57	2.03571	0	0	0	0	0	0	0	0	0	0	0	0	0	0	0	0	0	0	0	0	0.014	0.0005	0	0	0	0	0	0	0	0	0	0
142199	31	1	2008-02-27	3303	3924	0.841743	30.5	4	2	0	2017-03-14	2	0	1	3	70	2.29508	0	0	0	0	9	0.295082	0	0	0	0	0	0	0	0	0	0	0	0	0	0	0.0915	0.003	0	0	0	0	0	0	0	0	0	0
142199	31	1	2008-02-27	3290	3924	0.83843	32.8	5	2	0	2017-03-01	2	0	2	2	80	2.43902	0	0	0	0	9.84	0.3	0	0	0	0	0	0	0	0	0	0	0.33	0.010061	0	0	0.11	0.00335366	0	0	0	0	0	0	0	0	0	0
142219	78	3	2007-02-27	3990	5201	0.76716	25.4	5	3	0	2018-01-30	4	0	1	2	40	1.5748	0	0	0	0	0	0	0	0	10.5	0.413386	0	0	0	0	0	0	0	0	0	0	0	0	0	0	0	0	0	0	0	0	0	0
142219	78	3	2007-02-27	4007	5201	0.770429	23.7	5	2	0	2018-02-16	5	0	5	1	60	2.53165	0	0	0	0	0	0	0	0	7.11	0.3	0	0	0	0	0	0	0	0	0	0	0	0	0	0	0	0	0	0	0	0	0	0
142219	78	3	2007-02-27	3998	5201	0.768698	25.4	5	2	0	2018-02-07	5	0	1	1	75	2.95276	0	0	0	0	0	0	0	0	8	0.314961	0	0	0	0	0	0	0	0	0	0	0	0	0	0	0	0	0	0	0	0	0	0
142219	78	3	2007-02-27	3653	5201	0.702365	22	4	2	0	2017-02-27	4	0	NA	1	80	3.63636	0	0	0	0	0	0	0	0	4.4	0.2	0	0	0	0	0	0	0.44	0.02	0	0	0	0	0	0	0	0	0	0	0	0	0	0
142219	78	3	2007-02-27	4012	5201	0.77139	24	5	2	0	2018-02-21	5	0	2	2	109	4.54167	0	0	0	0	12	0.5	0	0	0	0	0	0	0	0	0	0	0	0	0	0	0	0	0	0	0	0	0	0	0	0	0	0
142225	38	3	2006-01-15	4064	4625	0.878703	9.04	4	2	0	2017-03-02	3	0	2	2	37.6	4.15929	0.9	0.0995575	0	0	0	0	0	0	0	0	0	0	0	0	0	0	0	0	0	0	0	0	1.8	0.199115	0	0	0	0	0	0	0	0
142225	38	3	2006-01-15	4063	4625	0.878486	9	4	1	0	2017-03-01	3	0	1	1	45	5	0	0	0	0	1	0.111111	0	0	0	0	0	0	0	0	0	0	0	0	0	0	0	0	0	0	0	0	0	0	0	0	0	0
142226	85	3	2010-02-27	3525	NA	NA	25	3	2	0	2019-10-23	4	0	1	1	50	2	0	0	0	0	5	0.2	0	0	0	0	0	0	0	0	0	0	0	0	0	0	0	0	0	0	0	0	0	0	0	0	0	0
142233	110	3	2004-11-26	4478	4331	1.03394	50	7	4	0	2017-03-01	4	0	2	3	60	1.2	0	0	0	0	0	0	0	0	0	0	0	0	0	0	0	0	0	0	0	0	0	0	0	0	0	0	0	0	0	0	0	0
142236	65	2	2007-03-01	3655	4928	0.74168	3.3	3	2	0	2017-03-03	2	0	6	1	45	13.6364	0	0	0	0	0	0	0	0	0	0	0	0	0	0	0	0	0	0	0	0	0	0	0	0	0	0	0	0	0	0	0	0
142255	28	1	2017-01-23	563	NA	NA	26	4	1	0	2018-08-09	2	0	1	1	120	4.61538	0	0	10	0.384615	0	0	0	0	0	0	0	0	0	0	0	0	0	0	0	0	0.08	0.00307692	0	0	0	0	0	0	0	0	0	0
142280	18	1	2014-09-05	913	4699	0.194297	19.6	5	2	1	2017-03-06	2	0	2	1	70	3.57143	0	0	0	0	0	0	0	0	0	0	0	0	0	0	0	0	0	0	0	0	0	0	0	0	0	0	0	0	0	0	0	0
142335	39	4	2009-09-16	2738	3595	0.761613	33.7	6	3	0	2017-03-16	5	0	5	2	150	4.45104	0	0	0	0	0	0	0	0	0	0	0	0	0	0	0	0	0	0	0	0	0	0	0	0	0	0	0	0	0	0	0	0
142357	68	3	2017-01-19	762	4751	0.160387	19.6	4	2	0	2019-02-20	3	0	2	2	30	1.53061	0	0	8	0.408163	0	0	0	0	0	0	0	0	0	0	0	0	0	0	0	0	0.06	0.00306122	0	0	0	0	0	0	0	0	0	0
142404	66	4	2002-09-08	6184	4891	1.26436	8	5	3	0	2019-08-14	2	0	2	1	30	3.75	0	0	0	0	4.2	0.525	6.1	0.7625	0	0	0	0	0	0	0	0	0	0	0	0	0.039	0.004875	0	0	0	0	0	0	0	0	0	0
142404	66	4	2002-08-08	6228	4891	1.27336	8.5	4	3	1	2019-08-27	2	0	1	0	34	4	0	0	0	0	2.6	0.305882	8.5	1	0	0	0	0	0	0	0	0	0	0	0	0	0.02	0.00235294	0	0	0	0	0	0	0	0	0	0
142415	112	1	2016-11-15	120	4836	0.0248139	3.2	4	3	0	2017-03-15	2	0	2	2	45	14.0625	0	0	0	0	0	0	0	0	0	0	0	0	0	0	0	0	0	0	0	0	0	0	0	0	0	0	0	0	0	0	0	0
142458	76	3	2006-08-30	4321	5202	0.830642	2	3	2	0	2018-06-29	3	2	2	2	7	3.5	0	0	0	0	1	0.5	0	0	0	0	0	0	0	0	0	0	0	0	0	0	0	0	0.6	0.3	0	0	0	0	0	0	0	0
142458	76	3	2006-08-30	4383	5202	0.842561	2	3	2	0	2018-08-30	3	2	5	1	15	7.5	0	0	0	0	1	0.5	0	0	0	0	0	0	0	0	0	0	0	0	0	0	0	0	0.6	0.3	0	0	0	0	0	0	0	0
142470	78	3	2015-03-15	732	5201	0.140742	12.2	5	3	0	2017-03-16	4	0	2	1	52	4.2623	0	0	0	0	0	0	0	0	0	0	0	0	0	0	0	0	0	0	0	0	0	0	0	0	0	0	0	0	0	0	0	0
142516	55	4	2016-01-25	428	2281	0.187637	40.8	3	2	0	2017-03-28	4	0	2	3	180	4.41176	0	0	0	0	0	0	0	0	0	0	0	0	0	0	0	0	0	0	0	0	0	0	0	0	0	0	0	0	0	0	0	0
142607	77	3	2010-07-18	2445	4614	0.529909	7.5	6	2	0	2017-03-28	2	0	2	2	40	5.33333	0	0	0	0	1.5	0.2	0	0	0	0	0	0	0	0	0	0	0	0	0	0	0	0	0	0	0	0	0	0	0	0	0	0
142637	32	4	2005-11-01	4174	3811	1.09525	4.2	6	2	0	2017-04-06	2	1	1	1	20	4.7619	0	0	0	0	1.3	0.309524	0	0	0	0	0	0	0	0	0	0	0	0	0	0	0	0	1.3	0.309524	0	0	0	0	0	0	0	0
142637	32	4	2005-11-01	4706	3811	1.23485	3.6	6	3	0	2018-09-20	2	4	1	2	30	8.33333	0	0	0	0	1.8	0.5	0	0	0	0	0	0	0	0	0	0	0	0	0	0	0	0	1	0.277778	0	0	0	0	0	0	0	0
142664	21	2	2011-07-16	2089	3696	0.565206	20.4	3	3	0	2017-04-04	5	4	2	2	52	2.54902	0	0	0	0	4	0.196078	0	0	0	0	0	0	0	0	0	0	0	0	0	0	0	0	0	0	0	0	0	0	0	0	0	0
142685	85	4	2003-04-05	5112	NA	NA	15.7	3	2	0	2017-04-03	4	0	2	2	75	4.77707	0	0	0	0	0	0	0	0	5	0.318471	0	0	0	0	0	0	0	0	0	0	0	0	3.15	0.200637	0	0	0	0	0	0	0	0
142705	68	4	2004-03-12	4750	4751	0.99979	22	8	2	0	2017-03-14	2	0	1	1	79	3.59091	0	0	0	0	2.2	0.1	0	0	0	0	0	0	0	0	0	0	0	0	0	0	0	0	0	0	0	0	0	0	0	0	0	0
142719	101	4	2010-05-02	2538	5021	0.505477	8.8	7	2	0	2017-04-13	2	0	2	2	42	4.77273	0.88	0.1	0	0	0	0	0	0	0	0	0	0	0	0	0	0	0	0	0	0	0	0	1.7	0.193182	0	0	0	0	0	0	0	0
142723	49	3	2010-04-03	2558	3504	0.730023	11.2	7	2	0	2017-04-04	4	0	1	2	50	4.46429	0	0	0	0	3	0.267857	0	0	0	0	0	0	0	0	0	0	0	0	0	0	0	0	0	0	0	0	0	0	0	0	0	0
142726	49	3	2015-08-03	1262	3504	0.36016	15	5	2	0	2019-01-16	2	0	2	2	60	4	0	0	0	0	5	0.333333	15	1	0	0	0	0	0	0	0	0	0	0	0	0	0.03	0.002	0	0	0	0	0	0	0	0	0	0
142738	28	2	2016-04-30	341	NA	NA	22.4	7	1	0	2017-04-06	2	0	2	1	30	1.33929	4.6	0.205357	0	0	0	0	0	0	0	0	0	0	0	0	0	0	0	0	0	0	0.04	0.00178571	0	0	0	0	0	0	0	0	0	0
142739	28	2	2016-04-30	341	NA	NA	21.4	6	1	0	2017-04-06	2	0	2	2	40	1.86916	0	0	0	0	8.6	0.401869	0	0	0	0	0	0	0	0	0	0	0	0	0	0	0.021	0.000981308	0	0	0	0	0	0	0	0	0	0
142740	85	4	2011-06-28	2109	NA	NA	26	5	3	0	2017-04-06	4	0	2	1	135	5.19231	0	0	0	0	7.8	0.3	0	0	0	0	0	0	0	0	0	0	0	0	0	0	0	0	0	0	0	0	0	0	0	0	0	0
142748	49	1	2012-04-04	1827	3504	0.521404	11.2	4	2	0	2017-04-05	4	0	1	2	50	4.46429	0	0	0	0	0	0	0	0	3	0.267857	0	0	0	0	0	0	0	0	0	0	0	0	3.4	0.303571	0	0	0	0	0	0	0	0
142803	68	4	2014-06-14	1033	4751	0.217428	33.9	7	1	0	2017-04-12	3	0	1	3	140	4.12979	0	0	10	0.294985	0	0	0	0	0	0	0	0	0	0	0	0	0.34	0.0100295	0	0	0	0	0	0	0	0	0	0	0	0	0	0
142817	78	4	2005-07-04	4300	5201	0.826764	20.7	5	2	0	2017-04-12	3	0	2	1	70	3.38164	0	0	0	0	0	0	0	0	0	0	0	0	0	0	0	0	0	0	0	0	0	0	0	0	0	0	0	0	0	0	0	0
142829	101	3	2013-04-05	1462	5021	0.291177	9.05	5	2	0	2017-04-06	2	0	1	3	37	4.0884	0	0	0	0	0	0	0	0	0	0	0	0	0	0	0	0	0	0	0	0	0	0	0	0	0	0	0	0	0	0	0	0
142850	77	3	2003-11-25	4890	4614	1.05982	6.6	6	2	0	2017-04-15	4	3	2	1	19	2.87879	0.66	0.1	0	0	0	0	0	0	0	0	0	0	0	0	0	0	0	0	0	0	0	0	1.3	0.19697	0	0	0	0	0	0	0	0
142868	20	3	2013-10-13	1282	3986	0.321626	6.6	3	3	0	2017-04-17	2	0	1	1	25	3.78788	0	0	0	0	1.3	0.19697	0	0	0	0	0	0	0	0	0	0	0	0	0	0	0	0	0	0	0	0	0	0	0	0	0	0
142915	72	3	2004-10-18	4567	5293	0.862838	2.78	4	4	0	2017-04-20	2	2	2	2	13	4.67626	0	0	0	0	1	0.359712	0	0	0	0	0	0	0	0	0	0	0	0	0	0	0	0	0.55	0.197842	0	0	0	0	0	0	0	0
142937	72	4	2008-09-01	3606	5293	0.681277	4.7	6	2	0	2018-07-17	4	0	1	2	30	6.38298	0	0	0	0	0	0	0	0	1.8	0.382979	0	0	0	0	0	0	0	0	0	0	0	0	0	0	0	0	0	0	0	0	0	0
142937	72	4	2008-09-01	3153	5293	0.595692	5.24	5	2	0	2017-04-20	2	0	2	2	34	6.48855	0.52	0.0992366	0	0	0	0	0	0	0	0	0	0	0	0	0	0	0	0	0	0	0	0	0	0	0	0	0	0	0	0	0	0
142954	7	3	2011-03-17	3226	3285	0.98204	40	9	1	0	2020-01-15	4	0	5	1	110	2.75	0	0	0	0	0	0	0	0	12	0.3	0	0	0	0	0	0	0	0	0	0	0.12	0.003	0	0	0	0	0	0	0	0	0	0
142957	7	4	2005-04-19	4384	3285	1.33455	27	6	1	0	2017-04-20	4	0	1	2	68	2.51852	0	0	0	0	4	0.148148	0	0	0	0	0	0	0	0	0	0	0	0	0	0	0.04	0.00148148	0	0	0	0	0	0	0	0	0	0
142958	21	4	2011-04-20	2196	3696	0.594156	23.5	6	1	0	2017-04-24	4	0	2	1	32	1.3617	2.4	0.102128	0	0	0	0	0	0	0	0	0	0	0	0	0	0	0	0	0	0	0.0705	0.003	0	0	0	0	0	0	0	0	0	0
142987	68	2	2017-02-11	516	4751	0.108609	29.8	4	1	0	2018-07-12	5	0	6	3	110	3.69128	0	0	15	0.503356	0	0	0	0	0	0	0	0	0	0	0	0	0	0	0	0	0.06	0.00201342	0	0	0	0	0	0	0	0	0	0
142989	35	4	2011-05-21	3288	4137	0.794779	13	8	2	0	2020-05-21	2	0	5	1	40	3.07692	0	0	5	0.384615	0	0	0	0	0	0	0	0	0	0	0	0	0	0	0	0	0.04	0.00307692	0	0	0	0	0	0	0	0	0	0
143011	116	1	2016-12-30	115	5293	0.0217268	9.99	4	2	0	2017-04-24	2	0	2	3	48	4.8048	0	0	0	0	2	0.2002	0	0	0	0	0	0	0	0	0	0	0	0	0	0	0	0	0	0	0	0	0	0	0	0	0	0
143012	7	4	2008-10-28	3377	3285	1.02801	21.8	5	2	0	2018-01-26	3	0	1	1	100	4.58716	2	0.0917431	0	0	0	0	0	0	0	0	0	0	0	0	0	0	0	0	0	0	0.045	0.00206422	0	0	0	0	0	0	0	0	0	0
143024	52	2	2017-01-13	105	3650	0.0287671	8.2	4	1	0	2017-04-28	4	0	1	1	49	5.97561	0	0	0	0	2.46	0.3	0	0	0	0	0	0	0	0	0	0	0	0	0	0	0	0	2.46	0.3	0	0	0	0	0	0	0	0
143027	32	4	2013-10-20	1283	3811	0.336657	5.6	4	2	0	2017-04-25	2	0	2	1	20	3.57143	0.56	0.1	0	0	0	0	0	0	0	0	0	0	0	0	0	0	0	0	0	0	0	0	0	0	0	0	0	0	0	0	0	0
143135	78	3	2002-05-01	5479	5201	1.05345	22.2	3	2	0	2017-05-01	2	0	1	2	80	3.6036	0	0	0	0	0	0	0	0	0	0	0	0	0	0	0	0	0	0	0	0	0	0	4.45	0.20045	0	0	0	0	0	0	0	0
143150	35	3	2006-01-04	4139	4137	1.00048	14.7	4	2	0	2017-05-05	4	0	2	2	60	4.08163	0	0	0	0	0	0	0	0	4.35	0.295918	0	0	0	0	0	0	0.147	0.01	0	0	0	0	0	0	0	0	0	0	0	0	0	0
143153	101	1	2003-02-01	5303	5021	1.05616	7.3	5	2	0	2017-08-09	2	2	NA	1	36	4.93151	0	0	0	0	5.11	0.7	0	0	0	0	0	0	0	0	0.3	0.0410959	0	0	0	0	0	0	1.46	0.2	0	0	0	0	0	0	0	0
143376	54	4	2016-06-16	937	4642	0.201853	24	5	1	0	2019-01-09	3	0	2	1	50	2.08333	0	0	0	0	14.4	0.6	0	0	0	0	0	0	0	0	0	0	0	0	0	0	0	0	0	0	0	0	0	0	0	0	0	0
143376	54	4	2004-06-16	5384	4642	1.15984	24	4	3	0	2019-03-14	4	0	2	1	70	2.91667	0	0	0	0	0	0	0	0	0	0	0	0	0	0	0	0	0	0	0	0	0	0	0	0	0	0	0	0	0	0	0	0
143430	85	3	2004-05-22	5039	NA	NA	27.4	5	1	0	2018-03-09	1	0	1	1	130	4.74453	0	0	5.5	0.20073	0	0	0	0	0	0	0	0	0	0	0	0	0	0	0	0	0	0	0	0	0	0	0	0	0	0	0	0
143463	68	3	2014-11-20	1260	4751	0.265207	44.8	7	2	0	2018-05-03	2	0	1	2	130	2.90179	0	0	0	0	9	0.200893	0	0	0	0	0	0	0	0	0	0	0.45	0.0100446	0	0	0	0	0	0	0	0	0	0	0	0	0	0
143659	32	4	2012-08-12	2557	3811	0.670953	5.2	9	1	0	2019-08-13	2	0	1	1	40	7.69231	0	0	0	0	2	0.384615	0	0	0	0	0	0	0	0	0	0	0	0	0	0	0.01	0.00192308	0	0	0	0	0	0	0	0	0	0
143705	115	4	2012-01-01	2586	4887	0.529159	5.4	7	3	0	2019-01-30	4	0	1	1	20	3.7037	0	0	0	0	1.6	0.296296	0	0	0	0	0	0	0	0	0	0	0	0	0	0	0	0	0	0	0	0	0	0	0	0	0	0
143716	116	2	2016-04-15	1407	5293	0.265823	1.1	4	1	0	2020-02-21	4	0	2	1	3.5	3.18182	0	0	0	0	0.44	0.4	0	0	0	0	0	0	0	0	0	0	0	0	0	0	0	0	0	0	0	0	0	0	0	0	0	0
143733	54	4	2009-06-11	3801	4642	0.818828	30	4	4	0	2019-11-07	4	0	2	0	85	2.83333	0	0	0	0	0	0	30	1	12	0.4	0	0	0	0	0	0	0	0	0	0	0	0	0	0	0	0	0	0	0	0	0	0
143737	85	2	2017-02-11	181	NA	NA	7.8	4	2	0	2017-08-11	3	0	1	2	16	2.05128	0	0	0	0	2.34	0.3	0	0	0	0	0	0	0	0	0	0	0	0	0	0	0.0234	0.003	0	0	0	0	0	0	0	0	0	0
143737	85	2	2017-02-11	123	NA	NA	7.3	5	1	0	2017-06-14	3	0	2	1	50	6.84932	0	0	0	0	2.2	0.30137	0	0	0	0	0	0	0	0	0	0	0	0	0	0	0	0	0	0	0	0	0	0	0	0	0	0
144376	38	1	2015-01-05	1341	4625	0.289946	4.7	5	1	0	2018-09-07	1	0	5	2	30	6.38298	0	0	0	0	1.88	0.4	0	0	0	0	0	0	0	0	0	0	0	0	0	0	0.009	0.00191489	0	0	0	0	0	0	0	0	0	0
144421	28	3	2010-07-26	2944	NA	NA	24.4	5	1	0	2018-08-17	1	0	1	1	81	3.31967	0	0	11.2	0.459016	0	0	0	0	0	0	0	0	0	0	0	0	1	0.0409836	0	0	0	0	4.8	0.196721	0	0	0	0	0	0	0	0
144422	54	4	2008-07-27	3315	4642	0.714132	36.1	6	2	0	2017-08-24	4	0	1	2	120	3.3241	0	0	0	0	0	0	0	0	10.8	0.299169	0	0	0	0	0	0	0	0	0	0	0.108	0.00299169	0	0	0	0	0	0	0	0	0	0
144430	15	2	2017-04-28	103	2478	0.0415658	13.4	4	1	0	2017-08-09	2	0	1	3	14	1.04478	2.6	0.19403	0	0	0	0	0	0	0	0	0	0	0	0	0	0	0	0	0	0	0.04	0.00298507	0	0	0	0	0	0	0	0	0	0
144625	72	3	2006-08-09	4228	5293	0.798791	4.7	6	2	0	2018-03-07	3	0	5	2	8	1.70213	0	0	0	0	1.4	0.297872	0	0	0	0	0	0	0	0	0	0	0	0	0	0	0	0	0	0	0	0	0	0	0	0	0	0
144647	45	3	2013-08-10	2461	4617	0.53303	19	4	1	0	2020-05-06	4	0	6	3	68	3.57895	4	0.210526	0	0	0	0	0	0	0	0	0	0	0	0	0	0	0	0	0	0	0	0	0	0	0	0	0	0	0	0	0	0
144680	14	4	2006-06-08	4395	4676	0.939906	3.8	3	2	1	2018-06-20	2	0	2	1	20	5.26316	0	0	0	0	1.1	0.289474	0	0	0	0	0	0	0	0	0	0	0	0	0	0	0	0	0	0	0	0	0	0	0	0	0	0
144948	116	4	2006-09-06	4180	5293	0.789722	8	6	2	0	2018-02-15	4	0	1	0	20	2.5	0	0	0	0	2.6	0.325	0	0	0	0	0	0	0	0	0	0	0.5	0.0625	0	0	0	0	0	0	0	0	0	0	0	0	0	0
144948	78	4	2006-09-06	4165	5201	0.800808	10	6	3	0	2018-01-31	4	0	1	1	61.8	6.18	0	0	0	0	0	0	0	0	3	0.3	0	0	0	0	0	0	0	0	0	0	0	0	3	0.3	0	0	0	0	0	0	0	0
144968	35	3	2007-08-29	3655	4137	0.88349	11.4	5	2	0	2017-08-31	4	0	2	3	70	6.14035	0	0	0	0	3.42	0.3	0	0	0	0	0	0	0	0	0	0	0	0	0	0	0	0	0	0	0	0	0	0	0	0	0	0
144986	59	3	2012-09-11	1983	3741	0.530072	3.2	3	5	0	2018-02-15	4	0	6	2	18	5.625	0	0	0	0	0	0	0	0	0	0	0	0	0	0	0	0	0	0	0	0	0	0	0	0	0	0	0	0	0	0	0	0
145070	52	3	2008-06-01	4069	3650	1.11479	21.8	2	3	0	2019-07-23	5	0	2	2	20	0.917431	0	0	0	0	0	0	0	0	0	0	0	0	0	0	0	0	0	0	0	0	0	0	0	0	0	0	0	0	0	0	0	0
145084	86	3	2015-09-11	1361	NA	NA	24.7	4	1	0	2019-06-03	3	0	6	1	98.8	4	0	0	0	0	4.9	0.198381	0	0	0	0	0	0	0	0	0	0	0	0	0	0	0	0	0	0	0	0	0	0	0	0	0	0
145114	84	1	2013-09-13	2272	4656	0.487973	15.4	7	2	1	2019-12-03	4	0	1	1	40	2.5974	0	0	0	0	6	0.38961	0	0	0	0	0	0	0	0	0	0	0	0	0	0	0.08	0.00519481	0	0	0	0	0	0	0	0	0	0
145226	45	4	2015-03-24	1059	4617	0.22937	17.5	5	2	0	2018-02-15	2	0	2	3	40	2.28571	0	0	0	0	5.25	0.3	0	0	0	0	0	0	0	0	0	0	0.53	0.0302857	0	0	0	0	0	0	0	0	0	0	0	0	0	0
145226	42	4	2015-03-24	1296	NA	NA	17.1	4	4	0	2018-10-10	4	0	1	3	60	3.50877	0	0	0	0	5	0.292398	0	0	0	0	0	0	0	0	0	0	0	0	0	0	0	0	0	0	0	0	0	0	0	0	0	0
145226	45	4	2015-03-24	1305	4617	0.282651	16.2	3	4	1	2018-10-19	2	0	2	0	80	4.93827	0	0	3	0.185185	0	0	0	0	0	0	0	0	0.32	0.0197531	0	0	0	0	0	0	0	0	0	0	0	0	0	0	0	0	0	0
145226	45	4	2015-03-24	1301	4617	0.281785	16.2	4	4	0	2018-10-15	4	0	2	2	80	4.93827	0	0	0	0	5.2	0.320988	0	0	0	0	0	0	0.17	0.0104938	0	0	0	0	0	0	0	0	0	0	0	0	0	0	0	0	0	0
145226	45	4	2015-03-24	1302	4617	0.282001	17.1	4	4	0	2018-10-16	2	0	1	2	90	5.26316	0	0	3.24	0.189474	0	0	0	0	0	0	0	0	0.32	0.0187135	0	0	0	0	0	0	0	0	0	0	0	0	0	0	0	0	0	0
145287	68	3	2012-01-17	2922	4751	0.615028	34.4	7	1	0	2020-01-17	3	0	5	1	100	2.90698	4	0.116279	0	0	0	0	34	0.988372	0	0	0	0	0	0	0	0	0	0	0	0	0	0	0	0	0	0	0	0	0	0	0	0
145288	85	4	2016-02-21	1461	NA	NA	29.9	5	2	0	2020-02-21	4	0	1	1	50	1.67224	0	0	0	0	0	0	0	0	9	0.301003	0	0	0	0	0	0	0	0	0	0	0	0	0	0	0	0	0	0	0	0	0	0
145288	85	4	2015-09-06	1647	NA	NA	29	5	2	0	2020-03-10	2	0	2	3	80	2.75862	2	0.0689655	0	0	0	0	0	0	0	0	0	0	0	0	0	0	0	0	0	0	0	0	8.5	0.293103	0	0	0	0	0	0	0	0
145288	85	4	2015-09-26	1608	NA	NA	29.4	6	2	0	2020-02-20	4	0	1	1	120	4.08163	0	0	0	0	9	0.306122	0	0	0	0	0	0	0	0	0	0	0	0	0	0	0	0	0	0	0	0	0	0	0	0	0	0
145290	38	4	2008-09-29	3630	4625	0.784865	12.2	6	1	0	2018-09-07	1	0	1	3	50	4.09836	0	0	0	0	0	0	0	0	3.7	0.303279	0	0	0	0	0	0	0	0	0	0	0.024	0.00196721	0	0	0	0	0	0	0	0	0	0
145336	68	4	2006-09-25	4483	4751	0.943591	24.2	4	2	0	2019-01-03	4	3	1	0	110	4.54545	0	0	0	0	0	0	0	0	7.3	0.301653	0	0	0	0	0	0	0	0	0	0	0	0	5	0.206612	0	0	0	0	0	0	0	0
145396	45	3	2008-07-24	3477	4617	0.753086	20	5	2	0	2018-01-30	4	0	NA	2	40	2	0	0	0	0	0	0	0	0	8	0.4	0	0	0	0	0	0	0	0	0	0	0	0	0	0	0	0	0	0	0	0	0	0
145559	101	4	2008-07-01	4025	5021	0.801633	5.5	4	2	0	2019-07-09	4	0	NA	2	40	7.27273	0	0	0	0	2	0.363636	0	0	0	0	0	0	0	0	0	0	0	0	0	0	0	0	0	0	0	0	0	0	0	0	0	0
145619	78	4	2012-10-16	2492	5201	0.479139	30	6	3	0	2019-08-13	2	0	NA	2	90	3	0	0	0	0	0	0	0	0	0	0	0	0	0	0	0	0	0	0	0	0	0	0	0	0	0	0	0	0	0	0	0	0
145641	49	4	2011-10-18	2992	3504	0.853881	10.2	4	2	0	2019-12-27	4	0	5	3	36	3.52941	0	0	0	0	3	0.294118	0	0	0	0	0	0	0	0	0	0	0	0	0	0	0	0	2	0.196078	0	0	0	0	0	0	0	0
145689	101	3	2008-10-18	3876	5021	0.771958	5.5	5	3	0	2019-05-30	2	0	1	1	20	3.63636	0	0	0	0	0	0	0	0	0	0	0	0	0	0	0	0	0	0	0	0	0	0	0	0	0	0	0	0	0	0	0	0
145816	39	3	2012-06-24	2570	3595	0.714882	46	5	3	0	2019-07-08	2	0	1	2	90	1.95652	0	0	0	0	16	0.347826	0	0	0	0	0	0	0	0	0	0	0	0	0	0	0	0	0	0	0	0	0	0	0	0	0	0
145870	78	1	2016-10-01	578	5201	0.111132	29	4	2	0	2018-05-02	2	0	2	2	120	4.13793	0	0	0	0	0	0	0	0	5.8	0.2	0	0	0	0	0	0	0	0	0	0	0.085	0.00293103	0	0	0	0	0	0	0	0	0	0
145919	41	2	2017-08-06	549	2681	0.204774	17	4	2	1	2019-02-06	2	0	2	1	60	3.52941	0	0	10	0.588235	0	0	0	0	0	0	0	0	0	0	0	0	0.36	0.0211765	0	0	0	0	0	0	0	0	0	0	0	0	0	0
145957	78	4	2014-11-07	1265	5201	0.243222	22.8	4	2	0	2018-04-25	3	0	6	3	80	3.50877	0	0	19	0.833333	0	0	0	0	0	0	0	0	0	0	0	0	0	0	0	0	0	0	0	0	0	0	0	0	0	0	0	0
146020	39	1	2017-02-13	894	3595	0.248679	38	5	2	1	2019-07-27	2	0	1	2	150	3.94737	0	0	0	0	11	0.289474	0	0	0	0	0	0	0	0	0	0	0	0	0	0	0	0	0	0	0	0	0	0	0	0	0	0
146174	116	4	2017-01-05	392	5293	0.0740601	1.9	3	2	0	2018-02-01	2	0	1	2	10	5.26316	0	0	0.5	0.263158	0	0	0	0	0	0	0	0	0	0	0	0	0	0	0	0	0	0	0	0	0	0	0	0	0	0	0	0
146307	21	2	2017-11-08	552	3696	0.149351	21.8	4	1	0	2019-05-14	3	0	2	2	79	3.62385	0	0	0	0	0	0	0	0	0	0	0	0	0	0	0	0	0	0	0	0	0	0	0	0	0	0	0	0	0	0	0	0
146409	41	4	2006-10-01	4093	2681	1.52667	21	4	3	0	2017-12-15	4	NA	1	2	110	5.2381	0	0	0	0	6.3	0.3	0	0	0	0	0	0	0	0	0	0	0	0	0	0	0	0	0	0	0	0	0	0	0	0	0	0
146469	72	1	2017-10-16	183	5293	0.034574	6.9	5	1	0	2018-04-17	2	0	2	1	15	2.17391	0	0	5	0.724638	0	0	0	0	0	0	0	0	0	0	0	0	0	0	0	0	0.02	0.00289855	0	0	0	0	0	0	0	0	0	0
146575	68	3	2010-05-01	3085	4751	0.649337	35	5	4	0	2018-10-11	2	0	1	1	110	3.14286	0	0	0	0	10	0.285714	0	0	0	0	0	0	0	0	0	0	0.7	0.02	0	0	0	0	0	0	0	0	0	0	0	0	0	0
146653	55	3	2012-11-03	2188	2281	0.959228	43.2	5	3	0	2018-10-31	4	0	2	1	100	2.31481	0	0	0	0	0	0	0	0	0	0	0	0	0	0	0	0	0	0	0	0	0	0	0	0	0	0	0	0	0	0	0	0
146722	50	3	2013-01-31	2191	4015	0.545704	34	6	2	0	2019-01-31	4	0	1	0	120	3.52941	0	0	0	0	10	0.294118	0	0	0	0	0	0	0	0	0	0	0	0	0	0	0	0	0	0	0	0	0	0	0	0	0	0
146731	78	2	2017-08-22	182	5201	0.0349933	12.3	4	1	0	2018-02-20	2	0	1	NA	50	4.06504	0	0	0	0	3	0.243902	0	0	0	0	0	0	0	0	0	0	0	0	0	0	0.024	0.00195122	0	0	0	0	0	0	0	0	0	0
146794	4	2	2017-06-01	382	NA	NA	5.25	4	2	0	2018-06-18	4	NA	1	2	30	5.71429	0	0	0	0	0	0	0	0	1	0.190476	0	0	0	0	0	0	0	0	0	0	0	0	0	0	0	0	0	0	0	0	0	0
146797	36	1	2017-10-15	183	4502	0.0406486	12.8	3	2	0	2018-04-16	3	0	5	2	40	3.125	0	0	0	0	4	0.3125	0	0	0	0	0	0	0	0	0	0	0	0	0	0	0	0	5	0.390625	0	0	0	0	0	0	0	0
146805	68	4	2011-12-01	2903	4751	0.611029	34.8	5	2	0	2019-11-12	2	0	2	2	70	2.01149	0	0	0	0	11	0.316092	0	0	0	0	0	0	0	0	0	0	0	0	0	0	0.1	0.00287356	0	0	0	0	0	0	0	0	0	0
146816	68	3	2010-01-12	2949	4751	0.620711	47.3	5	2	0	2018-02-08	2	0	2	2	260	5.49683	0	0	7	0.147992	0	0	0	0	0	0	0	0	0	0	0	0	0	0	0	0	0	0	0	0	0	0	0	0	0	0	0	0
146859	116	3	2006-01-16	4860	5293	0.918194	7	5	2	0	2019-05-08	4	3	1	2	40	5.71429	0	0	0	0	0	0	0	0	0	0	0	0	0	0	0	0	0	0	0	0	0	0	0	0	0	0	0	0	0	0	0	0
146870	76	3	2009-01-19	3306	5202	0.635525	6.35	4	2	0	2018-02-07	2	0	1	2	16.5	2.59843	0	0	0	0	2	0.314961	0	0	0	0	0	0	0	0	0	0	0	0	0	0	0	0	0	0	0	0	0	0	0	0	0	0
146942	54	3	2014-10-25	1222	4642	0.263249	36	4	2	0	2018-02-28	4	0	1	2	120	3.33333	0	0	0	0	0	0	0	0	14	0.388889	0	0	0	0	0	0	0	0	0	0	0	0	0	0	0	0	0	0	0	0	0	0
146970	78	3	2006-07-24	4215	5201	0.810421	11.7	4	3	0	2018-02-06	4	0	1	1	32	2.73504	0	0	0	0	0	0	0	0	3.5	0.299145	0	0	0	0	0	0	0	0	0	0	0	0	0	0	0	0	0	0	0	0	0	0
146970	78	3	2006-07-24	4218	5201	0.810998	11.7	4	3	0	2018-02-09	2	0	2	2	48	4.10256	0	0	6	0.512821	0	0	0	0	0	0	0	0	0	0	0	0	0	0	0	0	0	0	0	0	0	0	0	0	0	0	0	0
146973	32	2	2004-01-24	5135	3811	1.34742	3.3	5	2	0	2018-02-14	2	3	1	3	18	5.45455	0	0	0	0	0	0	0	0	0	0	0	0	0	0	0	0	0.13	0.0393939	0	0	0	0	0	0	0	0	0	0	0	0	1.3	0.393939
146997	79	4	2017-05-31	243	3530	0.0688385	34.3	5	2	0	2018-01-29	4	0	1	0	90	2.62391	0	0	0	0	0	0	0	0	7	0.204082	0	0	0	0	0	0	0	0	0	0	0	0	0	0	0	0	0	0	0	0	0	0
146999	78	3	2016-01-28	733	5201	0.140934	23.1	3	3	0	2018-01-30	2	0	1	2	68	2.94372	0	0	0	0	0	0	0	0	0	0	0	0	0	0	0	0	0	0	0	0	0	0	0	0	0	0	0	0	0	0	0	0
147055	116	4	2011-01-28	2562	5293	0.484036	4	3	2	0	2018-02-02	2	0	2	1	40	10	0.4	0.1	0	0	0	0	0	0	0	0	0	0	0	0	0	0	0	0	0	0	0.01	0.0025	0	0	0	0	0	0	0	0	0	0
147060	78	3	2007-01-29	4019	5201	0.772736	31.1	7	3	0	2018-01-30	4	0	2	1	140	4.50161	0	0	0	0	6	0.192926	0	0	0	0	0	0	0	0	0	0	0	0	0	0	0	0	0	0	0	0	0	0	0	0	0	0
147069	101	1	2017-11-28	185	5021	0.0368452	3.8	4	1	0	2018-06-01	2	0	2	2	30	7.89474	0	0	1	0.263158	0	0	0	0	0	0	0	0	0	0	0	0	0	0	0	0	0	0	1.15	0.302632	0	0	0	0	0	0	0	0
147071	78	4	2007-01-30	4025	5201	0.77389	22	4	3	0	2018-02-06	2	0	2	2	50	2.27273	2	0.0909091	0	0	0	0	0	0	0	0	0	0	0	0	0	0	0	0	0	0	0	0	4.4	0.2	0	0	0	0	0	0	0	0
147084	101	4	2011-02-01	2557	5021	0.509261	5.5	4	2	0	2018-02-01	4	0	2	0	30	5.45455	0	0	0	0	0	0	0	0	0	0	0	0	0	0	0	0	0	0	0	0	0	0	1.1	0.2	0	0	0	0	0	0	0	0
147094	85	3	2017-07-29	473	NA	NA	13.8	2	3	1	2018-11-14	2	0	1	2	10	0.724638	0	0	0	0	0	0	0	0	0	0	0	0	0	0	0	0	0	0	0	0	0	0	0	0	0	0	0	0	0	0	0	0
147109	76	4	2011-11-21	2265	5202	0.435409	5.8	4	2	0	2018-02-02	4	2	2	2	25	4.31034	0	0	0	0	0	0	0	0	0	0	0	0	0	0	0	0	0	0	0	0	0	0	0	0	0	0	0	0	0	0	0	0
147119	32	4	2008-01-31	3696	3811	0.969824	5.1	7	2	0	2018-03-15	5	2	2	3	20	3.92157	0.6	0.117647	0	0	0	0	0	0	0	0	0	0	0	0	0	0	0	0	0	0	0	0	0	0	0	0	0	0	0	0	0	0
147133	38	4	2005-06-13	4631	4625	1.0013	5.78	3	3	0	2018-02-16	5	0	2	1	15	2.59516	0	0	0.6	0.103806	0	0	0	0	0	0	0	0	0	0	0	0	0	0	0	0	0	0	0	0	0	0	0	0	0	0	0	0
147133	38	4	2005-06-13	4617	4625	0.99827	5.7	4	2	0	2018-02-02	4	0	1	1	20	3.50877	0	0	0	0	0	0	0	0	0.57	0.1	0	0	0	0	0	0	0	0	0	0	0	0	1.1	0.192982	0	0	0	0	0	0	0	0
147151	100	4	2006-02-02	4383	4143	1.05793	9.2	4	3	0	2018-02-02	4	0	6	2	40	4.34783	0	0	0	0	3	0.326087	0	0	0	0	0	0	0	0	0	0	0	0	0	0	0	0	0	0	0	0	0	0	0	0	0	0
147157	72	2	2017-05-05	293	5293	0.0553561	1.73	2	2	0	2018-02-22	2	0	1	2	17	9.82659	0	0	0.86	0.49711	0	0	0	0	0	0	0	0	0	0	0	0	0	0	0	0	0	0	0	0	0	0	0	0	0	0	0	0
147168	49	2	2014-02-04	1466	3504	0.418379	9.2	4	3	0	2018-02-09	4	0	2	2	38	4.13043	0	0	0	0	0	0	0	0	2	0.217391	0	0	0	0	0	0	0	0	0	0	0	0	1	0.108696	0	0	0	0	0	0	0	0
147177	101	1	2015-02-06	1098	5021	0.218682	5.77	4	3	1	2018-02-08	4	0	2	1	25	4.33276	0	0	0	0	0	0	0	0	0	0	0	0	0	0	0	0	0	0	0	0	0	0	0	0	0	0	0	0	0	0	0	0
147178	68	4	2006-04-28	4316	4751	0.90844	36.5	5	1	0	2018-02-20	4	1	1	0	170	4.65753	0	0	0	0	26	0.712329	0	0	0	0	0	0	0	0	1.08	0.029589	0	0	0	0	0	0	0	0	0	0	0	0	0	0	0	0
147182	39	3	2010-11-10	2646	3595	0.736022	38.3	4	2	0	2018-02-07	4	0	1	2	110	2.87206	4	0.104439	0	0	0	0	0	0	0	0	0	0	0	0	0	0	0	0	0	0	0	0	7.5	0.195822	0	0	0	0	0	0	0	0
147196	85	4	2016-07-24	562	NA	NA	18.5	4	1	0	2018-02-06	2	0	2	1	97	5.24324	0	0	11	0.594595	0	0	0	0	0	0	0	0	0	0	0	0	0	0	0	0	0	0	3.7	0.2	0	0	0	0	0	0	0	0
147198	38	4	2011-02-05	2673	4625	0.577946	12.2	5	2	0	2018-06-01	1	0	2	2	42	3.44262	0	0	0	0	3.7	0.303279	0	0	0	0	0	0	0	0	0	0	0	0	0	0	0.025	0.00204918	0	0	0	0	0	0	0	0	0	0
147207	77	3	2006-02-07	4384	4614	0.950152	7.1	5	3	0	2018-02-08	4	0	1	1	30	4.22535	0	0	0	0	1.4	0.197183	0	0	0	0	0	0	0	0	0.2	0.028169	0	0	0	0	0	0	0	0	0	0	0	0	0	0	0	0
147211	85	2	2016-09-08	518	NA	NA	35	4	2	1	2018-02-08	2	0	2	2	240	6.85714	0	0	13	0.371429	0	0	0	0	0	0	0	0	0	0	0	0	0	0	0	0	0	0	0	0	0	0	0	0	0	0	0	0
147250	50	2	2008-08-16	3652	4015	0.909589	23.5	6	2	0	2018-08-16	2	0	5	2	120	5.10638	0	0	11.5	0.489362	0	0	0	0	0	0	0	0	0	0	0	0	0	0	0	0	0	0	0	0	0	0	0	0	0	0	0	0
147251	21	2	2010-02-23	2911	3696	0.787608	16	4	2	0	2018-02-12	4	0	1	2	46	2.875	0	0	0	0	3.3	0.20625	0	0	0	0	0	0	0	0	0	0	0	0	0	0	0	0	0	0	0	0	0	0	0	0	0	0
147268	76	2	2011-03-25	2518	5202	0.484045	4.3	4	2	0	2018-02-14	2	2	5	2	20	4.65116	0	0	1.5	0.348837	0	0	4.3	1	0	0	0	0	0	0	0.16	0.0372093	0.09	0.0209302	0	0	0	0	0	0	0	0	0	0	0	0	0	0
147277	90	4	2017-01-30	730	4307	0.169492	15.7	9	2	0	2019-01-30	4	0	1	1	50	3.18471	0	0	0	0	0	0	0	0	0	0	0	0	0	0	0	0	0	0	0	0	0	0	0	0	0	0	0	0	0	0	0	0
147295	68	4	2009-03-01	3372	4751	0.709745	32.8	6	1	0	2018-05-25	1	0	2	2	30	0.914634	0	0	0	0	13	0.396341	0	0	0	0	0	0	0	0	0	0	0	0	0	0	0.03	0.000914634	0	0	0	0	0	0	0	0	0	0
147312	78	1	2017-10-25	113	5201	0.0217266	9	4	2	1	2018-02-15	2	0	1	2	50	5.55556	0	0	0	0	2	0.222222	0	0	0	0	0	0	0	0	0	0	0	0	0	0	0	0	4	0.444444	0	0	0	0	0	0	0	0
147314	68	2	2016-12-15	428	4751	0.0900863	26	4	2	0	2018-02-16	4	0	1	1	87	3.34615	0	0	0	0	7.8	0.3	0	0	0	0	0	0	0	0	0	0	0	0	0	0	0	0	0	0	0	0	0	0	0	0	0	0
147332	38	3	2010-02-18	2923	4625	0.632	11.8	9	3	0	2018-02-19	3	0	2	0	46	3.89831	0	0	0	0	4.8	0.40678	0	0	0	0	0	0	0	0	0	0	0	0	0	0	0.025	0.00211864	0	0	0	0	0	0	0	0	0	0
147344	32	4	2006-02-19	4483	3811	1.17633	3	4	3	0	2018-05-30	2	0	1	1	6	2	0	0	0	0	0.9	0.3	0	0	0	0	0	0	0	0	0	0	0	0	0	0	0	0	0.6	0.2	0	0	0	0	0	0	0	0
147344	32	4	2006-02-19	4394	3811	1.15298	3.3	4	4	0	2018-03-02	2	2	2	1	8	2.42424	0	0	0	0	0.7	0.212121	0	0	0	0	0	0	0	0	0	0	0	0	0	0	0	0	0	0	0	0	0	0	0	0	0	0
147364	77	4	2015-09-23	888	4614	0.192458	5.1	4	2	0	2018-02-27	2	0	1	1	17	3.33333	0	0	0	0	0	0	0	0	0	0	0	0	0	0	0	0	0.1	0.0196078	0	0	0	0	0	0	0	0	0	0	0	0	0	0
147364	77	4	2015-09-23	974	4614	0.211097	5.24	6	2	0	2018-05-24	4	2	5	3	20	3.81679	0	0	0	0	1	0.19084	0	0	0	0	0	0	0	0	0.2	0.0381679	0.05	0.00954198	0	0	0	0	0	0	0	0	0	0	0	0	0	0
147390	36	3	2015-02-21	1097	4502	0.243669	27.9	5	2	0	2018-02-22	4	0	2	1	100	3.58423	0	0	0	0	5.6	0.200717	0	0	0	0	0	0	0	0	0	0	0	0	0	0	0	0	0	0	0	0	0	0	0	0	0	0
147391	50	3	2015-02-21	1231	4015	0.3066	39.4	3	2	0	2018-07-06	2	0	8	1	60	1.52284	0	0	10	0.253807	0	0	0	0	0	0	0	0	0	0	0	0	0	0	0	0	0	0	0	0	0	0	0	0	0	0	0	0
147391	50	3	2015-03-05	1218	4015	0.303362	39.4	4	2	0	2018-07-05	4	0	1	1	60	1.52284	0	0	0	0	0	0	0	0	16	0.406091	0	0	0	0	0	0	0	0	0	0	0.1	0.00253807	0	0	0	0	0	0	0	0	0	0
147408	36	4	2005-01-01	4805	4502	1.0673	26.7	7	2	0	2018-02-27	2	2	2	1	140	5.24345	0	0	0	0	13	0.486891	0	0	0	0	0	0	0	0	0	0	0	0	0	0	0	0	5	0.187266	0	0	0	0	0	0	0	0
147410	50	4	2010-02-22	2926	4015	0.728767	28.5	4	2	0	2018-02-26	4	0	5	1	90	3.15789	0	0	0	0	0	0	0	0	12	0.421053	0	0	0	0	0	0	0	0	0	0	0	0	0	0	0	0	0	0	0	0	0	0
147438	68	4	2011-06-09	2454	4751	0.516523	28.1	4	2	0	2018-02-26	4	0	6	2	60	2.13523	0	0	0	0	0	0	0	0	6	0.213523	0	0	0	0	0	0	0	0	0	0	0.085	0.00302491	0	0	0	0	0	0	0	0	0	0
147453	85	3	2007-03-01	4024	NA	NA	26.2	5	2	0	2018-03-07	4	0	1	0	120	4.58015	0	0	10	0.381679	0	0	0	0	0	0	0	0	0	0	0	0	0	0	0	0	0	0	0	0	0	0	0	0	0	0	0	0
147460	101	1	2017-08-15	197	5021	0.0392352	4.2	4	4	1	2018-02-28	2	0	2	1	12	2.85714	0	0	0	0	0	0	0	0	0	0	0	0	0	0	0	0	0	0	0	0	0	0	0	0	0	0	0	0	0	0	0	0
147466	38	3	2013-02-26	1827	4625	0.395027	6.2	4	2	0	2018-02-27	3	0	6	1	22	3.54839	0	0	0	0	1.24	0.2	0	0	0	0	0	0	0	0	0	0	0	0	0	0	0	0	0	0	0	0	0	0	0	0	0	0
147488	68	1	2017-07-28	216	4751	0.0454641	30	5	1	0	2018-03-01	2	0	1	2	130	4.33333	0	0	9	0.3	0	0	0	0	0	0	0	0	0	0	0	0	0	0	0	0	0.105	0.0035	0	0	0	0	0	0	0	0	0	0
147515	51	2	2006-08-03	4232	4380	0.96621	25.3	4	3	0	2018-03-05	4	0	2	1	66	2.6087	0	0	0	0	0	0	0	0	0	0	0	0	0	0	0	0	0	0	0	0	0	0	0	0	0	0	0	0	0	0	0	0
147538	49	3	2011-09-08	2371	3504	0.676655	15.5	7	4	0	2018-03-06	2	0	2	2	50	3.22581	0	0	0	0	4.7	0.303226	0	0	0	0	0	0	0	0	0	0	0	0	0	0	0	0	0	0	0	0	0	0	0	0	0	0
147544	32	2	2012-03-02	2191	3811	0.574915	1.42	3	2	0	2018-03-02	2	0	2	3	15	10.5634	0	0	0.57	0.401408	0	0	0	0	0	0	0	0	0	0	0	0	0	0	0	0	0	0	0	0	0	0	0	0	0	0	0	0
147548	101	4	2006-10-31	4140	5021	0.824537	4.2	4	2	0	2018-03-02	2	0	2	3	8	1.90476	0	0	0	0	1.3	0.309524	0	0	0	0	0	0	0	0	0	0	0.04	0.00952381	0	0	0.02	0.0047619	0	0	0	0	0	0	0	0	0	0
147559	85	2	2007-03-08	4501	NA	NA	36	7	3	1	2019-07-04	2	0	6	1	100	2.77778	0	0	0	0	0	0	0	0	0	0	0	0	0	0	0	0	0	0	0	0	0	0	0	0	0	0	0	0	0	0	0	0
147563	50	3	2004-03-08	5113	4015	1.27347	28.5	4	2	0	2018-03-08	4	0	1	2	110	3.85965	0	0	0	0	0	0	0	0	8.5	0.298246	0	0	0	0	0	0	0	0	0	0	0	0	5.5	0.192982	0	0	0	0	0	0	0	0
147575	32	4	2007-03-07	4020	3811	1.05484	2.8	4	3	0	2018-03-09	2	3	2	0	10.5	3.75	0.56	0.2	0	0	0	0	0	0	0	0	0	0	0	0	0	0	0	0	0	0	0	0	0	0	0	0	0	0	0	0	0	0
147579	32	2	2018-01-07	214	3811	0.0561532	4.4	4	1	0	2018-08-09	2	0	2	1	20	4.54545	0	0	2.5	0.568182	0	0	0	0	0	0	0	0	0	0	0	0	0.37	0.0840909	0	0	0	0	0	0	0	0	0	0	0	0	0	0
147593	38	3	2006-03-06	4399	4625	0.951135	8.4	9	3	0	2018-03-22	2	0	6	3	40	4.7619	0	0	0	0	6.7	0.797619	0	0	0	0	0	0	0	0	0	0	0	0	0	0	0	0	0	0	0	0	0	0	0	0	0	0
147619	78	4	2015-03-11	1737	5201	0.333974	26.8	5	2	0	2019-12-12	3	0	6	2	70	2.61194	0	0	0	0	8	0.298507	0	0	0	0	0	0	0	0	0	0	0	0	0	0	0	0	0	0	0	0	0	0	0	0	0	0
147630	38	3	2012-03-11	2191	4625	0.47373	9.2	7	2	0	2018-03-11	3	0	1	1	30	3.26087	0.92	0.1	0	0	0	0	0	0	0	0	0	0	0	0	0	0	0	0	0	0	0	0	0	0	0	0	0	0	0	0	0	0
147634	38	3	2007-11-30	3755	4625	0.811892	9.1	7	2	1	2018-03-12	3	0	2	2	24	2.63736	0	0	0	0	2.7	0.296703	0	0	0	0	0	0	0	0	0	0	0	0	0	0	0	0	0	0	0	0	0	0	0	0	0	0
147656	92	1	2012-03-15	2191	4015	0.545704	39.4	6	2	0	2018-03-15	4	0	1	2	170	4.31472	3.9	0.0989848	0	0	0	0	0	0	0	0	0	0	0	0	0	0	0	0	0	0	0	0	4	0.101523	0	0	0	0	0	0	0	0
147658	24	1	2015-10-14	883	2723	0.324275	54	5	3	0	2018-03-15	2	4	1	1	260	4.81481	5.4	0.1	0	0	0	0	0	0	0	0	0	0	0	0	0	0	0	0	0	0	0	0	0	0	0	0	0	0	0	0	0	0
147660	101	1	2005-03-10	4753	5021	0.946624	6.79	4	2	0	2018-03-15	4	0	2	1	27	3.97644	0	0	0	0	0	0	0	0	2.7	0.397644	0	0	0	0	0.135	0.0198822	0	0	0	0	0	0	0	0	0	0	0	0	0	0	0	0
147662	68	1	2017-07-22	237	4751	0.0498842	36.6	5	1	0	2018-03-16	3	0	1	3	100	2.73224	0	0	18.3	0.5	0	0	0	0	0	0	0	0	0	0	0	0	0	0	0	0	0.125	0.0034153	0	0	0	0	0	0	0	0	0	0
147668	49	2	2017-10-05	166	3504	0.0473744	8.1	6	2	0	2018-03-20	5	4	2	1	32	3.95062	0	0	0	0	4.8	0.592593	0	0	0	0	0	0	0	0	0	0	0	0	0	0	0	0	0	0	0	0	0	0	0	0	0	0
147670	76	3	2010-11-01	2697	5202	0.518454	6.45	4	2	0	2018-03-21	4	0	2	1	40	6.20155	0	0	0	0	0	0	0	0	1.9	0.294574	0	0	0	0	0	0	0	0	0	0	0	0	0.65	0.100775	0	0	0	0	0	0	0	0
147671	87	2	2010-12-01	2668	4375	0.609829	3.25	4	1	0	2018-03-22	2	0	1	1	3	0.923077	0	0	0	0	1.3	0.4	0	0	0	0	0	0	0	0	0	0	0	0	0	0	0.015	0.00461538	0	0	0	0	0	0	0	0	0	0
147687	116	1	2017-10-01	164	5293	0.0309843	6.3	4	1	0	2018-03-14	2	0	1	0	25	3.96825	0	0	3.2	0.507937	0	0	0	0	0	0	0	0	0	0	0	0	0.32	0.0507937	0	0	0	0	0	0	0	0	0	0	0	0	0	0
147689	101	3	2013-03-14	1826	5021	0.363673	8.1	6	2	1	2018-03-14	3	0	NA	1	35	4.32099	0	0	0	0	1.6	0.197531	0	0	0	0	0	0	0	0	0	0	0	0	0	0	0	0	1.6	0.197531	0	0	0	0	0	0	0	0
147698	41	1	2017-07-14	243	2681	0.0906378	18.4	8	2	0	2018-03-14	4	0	1	3	27	1.46739	0	0	0	0	0	0	0	0	3.7	0.201087	0	0	0	0	0	0	0	0	0	0	0	0	0	0	0	0	0	0	0	0	0	0
147737	18	1	2009-10-15	3074	4699	0.654182	18.3	5	2	0	2018-03-16	4	0	2	1	50	2.73224	0	0	0	0	5.5	0.300546	0	0	0	0	0	0	0	0	0	0	0	0	0	0	0.0366	0.002	1.8	0.0983607	0	0	0	0	0	0	0	0
147738	101	3	2016-06-07	652	5021	0.129855	4.2	4	1	0	2018-03-21	2	0	1	2	5	1.19048	0	0	0	0	1.3	0.309524	0	0	0	0	0	0	0	0	0	0	0	0	0	0	0.008	0.00190476	0	0	0	0	0	0	0	0	0	0
147741	85	1	2016-09-15	547	NA	NA	34	7	2	0	2018-03-16	3	0	2	0	110	3.23529	0	0	0	0	0	0	0	0	0	0	0	0	0	0	0	0	0	0	0	0	0.068	0.002	0	0	0	0	0	0	0	0	0	0
147743	78	1	2010-03-15	2922	5201	0.561815	11.2	4	2	0	2018-03-15	4	0	2	1	40	3.57143	0	0	0	0	0	0	0	0	4.5	0.401786	0	0	0	0	0	0	0	0	0	0	0.02	0.00178571	0	0	0	0	0	0	0	0	0	0
147768	32	1	2008-03-21	3652	3811	0.958279	3.4	6	2	0	2018-03-21	2	0	1	1	12	3.52941	0	0	0	0	0	0	0	0	0	0	0	0	0	0	0	0	0	0	0	0	0.01	0.00294118	0	0	0	0	0	0	0	0	0	0
147770	38	2	2014-10-01	1267	4625	0.273946	3	6	3	1	2018-03-21	4	0	NA	1	12	4	0	0	0	0	0.3	0.1	0	0	0	0	0	0	0	0	0	0	0	0	0	0	0.006	0.002	0	0	0	0	0	0	0	0	0	0
147771	77	1	2005-03-21	4749	4614	1.02926	6.4	4	4	0	2018-03-22	4	0	1	1	30	4.6875	0	0	0	0	0	0	0	0	1	0.15625	0	0	0	0	0	0	0	0	0	0	0	0	0	0	0	0	0	0	0	0	0	0
147775	33	4	2017-05-22	842	NA	NA	6.6	4	1	0	2019-09-11	2	0	1	2	26.4	4	0	0	0	0	0	0	0	0	0	0	0	0	0	0	0	0	0	0	0	0	0	0	0	0	0	0	0	0	0	0	0	0
147776	69	3	2006-03-20	4384	4988	0.878909	5.2	4	2	1	2018-03-21	2	0	2	2	15	2.88462	0	0	0	0	1.6	0.307692	0	0	0	0	0	0	0	0	0	0	0	0	0	0	0.005	0.000961538	0	0	0	0	0	0	0	0	0	0
147786	78	4	2009-03-20	3289	5201	0.632378	29	6	3	0	2018-03-22	2	0	1	2	100	3.44828	0	0	0	0	8.7	0.3	0	0	0	0	0	0	0	0	0	0	0	0	0	0	0.09	0.00310345	0	0	0	0	0	0	0	0	0	0
147795	21	1	2010-03-19	2923	3696	0.790855	30.5	4	2	0	2018-03-20	2	0	2	3	34	1.11475	0	0	0	0	15	0.491803	0	0	0	0	0	0	0	0	0	0	0	0	0	0	0.09	0.00295082	0	0	0	0	0	0	0	0	0	0
147796	32	4	2013-03-19	1826	3811	0.479139	5.3	4	2	1	2018-03-19	3	0	5	3	15	2.83019	0	0	0	0	1.1	0.207547	0	0	0	0	0	0	0	0	0	0	0	0	0	0	0	0	1.1	0.207547	0	0	0	0	0	0	0	0
147814	78	4	2013-03-25	1826	5201	0.351086	15.4	5	1	1	2018-03-25	2	0	6	1	40	2.5974	0	0	0	0	0	0	0	0	0	0	0	0	0	0	0	0	0	0	0	0	0	0	0	0	0	0	0	0	0	0	0	0
147818	78	4	2007-03-25	4021	5201	0.773121	13.6	4	3	0	2018-03-28	4	2	4	3	48	3.52941	0	0	0	0	3	0.220588	0	0	0	0	0	0	0	0	0	0	0	0	0	0	0	0	0	0	0	0	0	0	0	0	0	0
147830	49	3	2017-01-30	421	3504	0.120148	8.5	4	2	0	2018-03-27	2	0	1	1	30	3.52941	0	0	2.6	0.305882	0	0	0	0	0	0	0	0	0	0	0	0	0	0	0	0	0.015	0.00176471	0	0	0	0	0	0	0	0	0	0
147831	41	4	2016-06-01	664	2681	0.247669	21	6	1	0	2018-03-27	2	0	2	2	40	1.90476	0	0	0	0	16.4	0.780952	0	0	0	0	0	0	0	0	0	0	0	0	0	0	0.063	0.003	0	0	0	0	0	0	0	0	0	0
147849	90	3	2005-06-22	4663	4307	1.08266	13.3	9	2	0	2018-03-29	4	0	1	2	30	2.25564	0	0	0	0	0	0	0	0	2.7	0.203008	0	0	0	0	0	0	0	0	0	0	0	0	0	0	0	0	0	0	0	0	0	0
147850	55	4	2013-11-04	1604	2281	0.7032	56	4	2	0	2018-03-27	4	0	2	2	70	1.25	0	0	0	0	11	0.196429	0	0	0	0	0	0	0	0	0	0	0	0	0	0	0.05	0.000892857	0	0	0	0	0	0	0	0	0	0
147892	115	2	2017-12-15	122	4887	0.0249642	2.2	4	3	0	2018-04-16	4	0	2	2	11.6	5.27273	0	0	0	0	0	0	0	0	0.9	0.409091	0	0	0	0	0	0	0	0	0	0	0	0	0	0	0	0	0	0	0	0	0	0
147906	78	4	2008-04-04	3672	5201	0.706018	29.1	4	3	0	2018-04-24	2	0	2	0	140	4.811	0	0	17.5	0.601375	0	0	0	0	0	0	0	0	0	0	0	0	0	0	0	0	0	0	8.73	0.3	0	0	0	0	0	0	0	0
147931	78	4	2009-10-04	3162	5201	0.60796	24.6	6	2	0	2018-06-01	2	0	2	0	110	4.47154	0	0	0	0	0	0	0	0	0	0	0	0	0	0	0	0	0	0	0	0	0	0	0	0	0	0	0	0	0	0	0	0
147934	72	4	2010-04-22	3288	5293	0.621198	1.3	2	3	0	2019-04-23	4	0	1	2	10	7.69231	0	0	0	0	0	0	0	0	0.3	0.230769	0	0	0	0	0	0	0	0	0	0	0	0	0	0	0	0	0	0	0	0	0	0
148045	85	3	2011-04-11	2637	NA	NA	25	5	3	1	2018-06-30	2	0	2	0	90	3.6	0	0	0	0	7	0.28	0	0	0	0	0	0	0	0	0	0	0	0	0	0	0	0	0	0	0	0	0	0	0	0	0	0
148047	11	3	2012-04-11	2284	4959	0.460577	12	4	2	0	2018-07-13	4	0	1	1	48	4	0	0	0	0	3	0.25	0	0	0	0	0	0	0	0	0	0	0	0	0	0	0	0	0	0	0	0	0	0	0	0	0	0
148076	51	3	2010-04-16	2925	4380	0.667808	25	3	3	0	2018-04-19	4	0	2	1	120	4.8	0	0	0	0	0	0	0	0	7.5	0.3	0	0	0	0	0	0	0	0	0	0	0	0	0	0	0	0	0	0	0	0	0	0
148083	68	3	2013-04-01	1841	4751	0.387497	37.8	7	2	0	2018-04-16	4	0	2	2	70	1.85185	0	0	0	0	0	0	0	0	7.5	0.198413	0	0	0	0	0	0	0	0	0	0	0	0	0	0	0	0	0	0	0	0	0	0
148119	116	4	2008-04-16	3652	5293	0.689968	6.2	6	1	0	2018-04-16	2	0	1	0	18	2.90323	0	0	0	0	2	0.322581	0	0	0	0	0	0	0	0	0	0	0.093	0.015	0	0	0.0186	0.003	0	0	0	0	0	0	0	0	0	0
148122	76	3	2011-04-17	2558	5202	0.491734	6	8	2	0	2018-04-18	3	0	1	2	5	0.833333	0	0	5	0.833333	0	0	0	0	0	0	0	0	0	0	0	0	0	0	0	0	0.02	0.00333333	0	0	0	0	0	0	0	0	0	0
148178	115	3	2008-05-01	3652	4887	0.747289	4.6	6	2	0	2018-05-01	4	0	2	3	13	2.82609	0	0	0	0	0	0	0	0	2.3	0.5	0	0	0	0	0	0	0	0	0	0	0.01	0.00217391	0	0	0	0	0	0	0	0	0	0
148185	85	1	2018-02-21	59	NA	NA	4.3	3	2	1	2018-04-21	4	0	2	1	12.2	2.83721	0	0	0	0	0	0	0	0	1.29	0.3	0	0	0	0	0	0	0	0	0	0	0	0	0	0	0	0	0	0	0	0	0	0
148189	90	3	2008-02-01	3736	4307	0.867425	11.7	6	2	0	2018-04-25	2	0	1	2	13	1.11111	0	0	0	0	0	0	0	0	0	0	0	0	0	0	0	0	0	0	0	0	0	0	0	0	0	0	0	0	0	0	0	0
148207	115	1	2017-09-22	213	4887	0.043585	5.3	5	2	0	2018-04-23	3	0	2	2	15	2.83019	0	0	0	0	0	0	0	0	0	0	0	0	0	0	0	0	0	0	0	0	0	0	0	0	0	0	0	0	0	0	0	0
148221	101	1	2006-04-27	4709	5021	0.937861	5.5	5	2	1	2019-03-19	3	3	NA	2	30	5.45455	0	0	0	0	2.2	0.4	0	0	0	0	0	0	0	0	0	0	0	0	0	0	0	0	0	0	0	0	0	0	0	0	0	0
148230	14	4	2008-01-01	3775	4676	0.807314	5.5	6	2	0	2018-05-03	2	0	2	2	30	5.45455	0	0	0	0	1.6	0.290909	0	0	0	0	0	0	0	0	0	0	0	0	0	0	0	0	0	0	0	0	0	0	0	0	0	0
148237	49	1	2016-04-25	731	3504	0.208619	9.8	4	2	0	2018-04-26	2	3	2	2	25	2.55102	0	0	0	0	3	0.306122	0	0	0	0	0	0	0	0	0	0	0	0	0	0	0.0196	0.002	0	0	0	0	0	0	0	0	0	0
148244	68	3	2015-04-24	1123	4751	0.236371	39.7	5	2	0	2018-05-21	4	0	2	0	190	4.78589	0	0	12	0.302267	0	0	0	0	0	0	0	0	0	0	0	0	0	0	0	0	0.12	0.00302267	0	0	0	0	0	0	0	0	0	0
148253	35	4	2009-09-01	3194	4137	0.772057	15.3	5	2	0	2018-05-31	2	0	2	1	52	3.39869	0	0	0	0	9.2	0.601307	0	0	0	0	0	0	0	0	0	0	0	0	0	0	0.045	0.00294118	0	0	0	0	0	0	0	0	0	0
148264	49	2	2010-04-26	2923	3504	0.834189	9.2	5	2	0	2018-04-27	3	0	2	2	24.4	2.65217	0	0	0	0	3.8	0.413043	0	0	0	0	0	0	0	0	0	0	0	0	0	0	0	0	0	0	0	0	0	0	0	0	0	0
148278	68	4	2013-04-28	1832	4751	0.385603	41.5	5	3	0	2018-05-04	2	0	2	3	96	2.31325	0	0	0	0	0	0	0	0	0	0	0	0	0	0	0	0	0	0	0	0	0	0	0	0	0	0	0	0	0	0	0	0
148278	68	4	2013-04-28	1829	4751	0.384972	44	7	3	0	2018-05-01	2	0	1	1	120	2.72727	0	0	0	0	0	0	0	0	0	0	0	0	0	0	0	0	0	0	0	0	0	0	0	0	0	0	0	0	0	0	0	0
148279	78	3	2007-04-30	4032	5201	0.775236	10.5	7	2	0	2018-05-14	2	0	1	1	36	3.42857	0	0	6	0.571429	0	0	0	0	0	0	0	0	0	0	0	0	0	0	0	0	0.05	0.0047619	0	0	0	0	0	0	0	0	0	0
148291	68	2	2018-02-02	90	4751	0.0189434	11.5	4	2	0	2018-05-03	4	0	2	1	58	5.04348	0	0	0	0	0	0	0	0	3.5	0.304348	0	0	0	0	0	0	0	0	0	0	0	0	0	0	0	0	0	0	0	0	0	0
148294	78	3	2017-07-04	303	5201	0.058258	31	5	3	0	2018-05-03	4	0	1	2	40	1.29032	0	0	0	0	0	0	0	0	6.2	0.2	0	0	0	0	0	0	0	0	0	0	0	0	0	0	0	0	0	0	0	0	0	0
148300	55	1	2010-03-23	3287	2281	1.44103	55	5	4	1	2019-03-23	2	0	2	1	140	2.54545	0	0	0	0	5	0.0909091	0	0	0	0	0	0	0	0	0	0	0	0	0	0	0	0	0	0	0	0	0	0	0	0	0	0
148334	39	2	2018-01-21	144	3595	0.0400556	15.8	5	3	0	2018-06-14	2	0	2	1	40	2.53165	0	0	0	0	7.9	0.5	0	0	0	0	0	0	0	0	0	0	0	0	0	0	0	0	0	0	0	0	0	0	0	0	0	0
148334	39	2	2018-01-21	103	3595	0.0286509	9.6	3	2	0	2018-05-04	4	0	2	1	25	2.60417	0	0	0	0	0	0	0	0	0	0	0	0	0	0	0	0	0	0	0	0	0	0	0	0	0	0	0	0	0	0	0	0
148353	32	1	2002-04-30	6408	3811	1.68145	3.2	3	2	0	2019-11-15	2	4	2	2	20	6.25	0	0	0	0	0.4	0.125	0	0	0	0	0	0	0.01	0.003125	0	0	0	0	0	0	0	0	0.2	0.0625	0	0	0	0	0	0	0	0
148354	115	1	2008-02-13	3772	4887	0.771844	3.3	5	2	0	2018-06-12	2	0	1	1	20	6.06061	0	0	1.65	0.5	0	0	0	0	0	0	0	0	0	0	0	0	0	0	0	0	0.01	0.0030303	0	0	0	0	0	0	0	0	0	0
148362	116	4	2004-11-01	4929	5293	0.93123	8.8	7	2	0	2018-05-01	4	0	1	1	30	3.40909	0	0	0	0	0	0	0	0	2	0.227273	0	0	0	0	0	0	0	0	0	0	0.02	0.00227273	0	0	0	0	0	0	0	0	0	0
148372	21	2	2017-12-29	122	3696	0.0330087	8.6	4	2	0	2018-04-30	4	0	2	2	54	6.27907	0	0	0	0	1.74	0.202326	0	0	0	0	0	0	0	0	0	0	0	0	0	0	0	0	0.86	0.1	0	0	0	0	0	0	0	0
148379	116	1	2014-10-26	1311	5293	0.247686	7.7	5	2	0	2018-05-29	2	2	5	2	20	2.5974	0	0	0	0	2.31	0.3	0	0	0	0	0	0	0.08	0.0103896	0	0	0.23	0.0298701	0	0	0	0	0	0	0	0	0	0	0	0	0	0
148394	101	4	2014-08-22	1827	5021	0.363872	3	4	1	0	2019-08-23	3	0	1	1	30	10	0	0	0	0	0.9	0.3	0	0	0	0	0	0	0	0	0	0	0	0	0	0	0.009	0.003	0	0	0	0	0	0	0	0	0	0
148404	87	4	2012-08-12	2111	4375	0.482514	5.4	5	3	0	2018-05-24	2	0	5	1	30	5.55556	0	0	0	0	4.4	0.814815	0	0	0	0	0	0	0	0	0	0	0	0	0	0	0.01	0.00185185	0	0	0	0	0	0	0	0	0	0
148407	49	3	2014-05-06	1461	3504	0.416952	10.5	4	2	1	2018-05-06	3	0	7	0	26	2.47619	0	0	5	0.47619	0	0	0	0	0	0	0	0	0	0	0	0	0	0	0	0	0	0	0	0	0	0	0	0	0	0	0	0
148419	102	3	2008-11-01	3475	4592	0.756751	30	6	2	0	2018-05-08	3	0	2	1	50	1.66667	3	0.1	0	0	0	0	0	0	0	0	0	0	0	0	0	0	0	0	0	0	0	0	0	0	0	0	0	0	0	0	0	0
148421	32	4	2013-05-08	1829	3811	0.479927	2.5	NA	2	0	2018-05-11	1	0	1	2	20	8	0	0	0	0	1	0.4	0	0	0	0	0	0	0	0	0	0	0.075	0.03	0	0	0	0	0	0	0	0	0	0	0	0	0	0
148439	78	3	2008-05-08	3655	5201	0.702749	20.8	4	2	0	2018-05-11	2	0	7	0	92	4.42308	0	0	0	0	4.5	0.216346	0	0	0	0	0	0	0	0	0	0	0	0	0	0	0.1	0.00480769	0	0	0	0	0	0	0	0	0	0
148442	78	4	2015-03-01	1244	5201	0.239185	14.2	4	1	0	2018-07-27	1	0	1	1	90	6.33803	0	0	2.5	0.176056	0	0	0	0	0	0	0	0	0	0	0	0	0	0	0	0	0	0	0	0	0	0	0	0	0	0	0	0
148448	55	4	2010-03-27	2973	2281	1.30338	78	5	2	0	2018-05-17	4	0	5	2	208.5	2.67308	0	0	0	0	0	0	0	0	23.4	0.3	0	0	0	0	0	0	0	0	0	0	0.156	0.002	0	0	0	0	0	0	0	0	0	0
148458	68	4	2012-05-14	2192	4751	0.461377	29	6	2	0	2018-05-15	4	0	1	3	100	3.44828	0	0	0	0	0	0	0	0	0	0	0	0	0	0	0	0	0	0	0	0	0	0	0	0	0	0	0	0	0	0	0	0
148461	78	4	2016-05-10	731	5201	0.14055	20.2	5	2	0	2018-05-11	3	0	2	0	107	5.29703	0	0	6.06	0.3	0	0	0	0	0	0	0	0	0	0	0	0	0	0	0	0	0	0	0	0	0	0	0	0	0	0	0	0
148497	68	2	2016-01-24	839	4751	0.176594	23.4	3	1	1	2018-05-12	4	0	1	1	70	2.99145	0	0	0	0	0	0	0	0	0	0	0	0	0	0	0	0	0	0	0	0	0	0	0	0	0	0	0	0	0	0	0	0
148501	115	3	2016-10-20	571	4887	0.116841	2.4	5	2	0	2018-05-14	3	0	5	3	15	6.25	0	0	0	0	0	0	0	0	0	0	0	0	0	0	0	0	0	0	0	0	0	0	0	0	0	0	0	0	0	0	0	0
148520	30	4	2008-05-14	3653	4171	0.875809	8.3	5	2	0	2018-05-15	4	0	2	0	35	4.21687	0	0	0	0	2.5	0.301205	0	0	0	0	0	0	0	0	0	0	0	0	0	0	0	0	0	0	0	0	0	0	0	0	0	0
148523	26	4	2008-05-14	3682	5001	0.736253	9.7	5	3	0	2018-06-13	2	0	1	1	60	6.18557	0	0	5	0.515464	0	0	0	0	0	0	0	0	0	0	0	0	0	0	0	0	0	0	0	0	0	0	0	0	0	0	0	0
148535	77	4	2008-06-02	3635	4614	0.78782	9.9	3	2	0	2018-05-16	4	0	6	1	10	1.0101	0	0	0	0	3	0.30303	0	0	0	0	0	0	0	0	0	0	0	0	0	0	0	0	0	0	0	0	0	0	0	0	0	0
148539	90	2	2018-02-21	85	4307	0.0197353	2	5	2	0	2018-05-17	2	0	6	1	6	3	0	0	0	0	0	0	0	0	0	0	0	0	0	0	0.028	0.014	0	0	0	0	0	0	0.6	0.3	0	0	0	0	0	0	0	0
148539	90	2	2018-03-12	365	4307	0.0847458	6	4	2	0	2019-03-12	2	0	1	1	25	4.16667	0	0	0	0	2.5	0.416667	0	0	0	0	0	0	0	0	0	0	0	0	0	0	0.01	0.00166667	0	0	0	0	0	0	0	0	0	0
148540	68	3	2009-05-17	3344	4751	0.703852	42.2	8	2	0	2018-07-13	3	0	1	1	180	4.2654	0	0	7	0.165877	0	0	0	0	0	0	0	0	0	0	0	0	0.5	0.0118483	0	0	0.105	0.00248815	0	0	0	0	0	0	0	0	0	0
148548	90	2	2010-05-15	2938	4307	0.682145	9.4	7	2	0	2018-05-31	2	0	2	2	10	1.06383	0	0	0	0	2.82	0.3	0	0	0	0	0	0	0	0	0	0	0.47	0.05	0	0	0	0	0	0	0	0	0	0	0	0	0	0
148549	75	4	2008-05-16	3680	4745	0.775553	7.5	6	3	0	2018-06-13	2	0	1	2	30	4	0	0	4	0.533333	0	0	0	0	0	0	0	0	0	0	0	0	0	0	0	0	0	0	0	0	0	0	0	0	0	0	0	0
148553	101	3	2005-02-05	5281	5021	1.05178	7.6	4	2	0	2019-07-23	4	0	2	1	18	2.36842	0	0	0	0	0	0	0	0	3	0.394737	0	0	0	0	0	0	0	0	0	0	0	0	0	0	7.6	1	0	0	0	0	0	0
148600	15	2	2017-10-01	234	2478	0.094431	28.1	5	2	0	2018-05-23	4	0	1	3	72	2.56228	0	0	0	0	8.4	0.298932	28	0.996441	0	0	0	0	0	0	0	0	0	0	0	0	0	0	0	0	0	0	0	0	0	0	0	0
148603	38	3	2009-05-20	3317	4625	0.717189	8.15	4	2	0	2018-06-19	4	0	5	2	27.5	3.37423	0	0	3.3	0.404908	0	0	0	0	0	0	0	0	0	0	0	0	0	0	0	0	0	0	0	0	0	0	0	0	0	0	0	0
148603	38	3	2009-05-20	3319	4625	0.717622	8.1	4	3	0	2018-06-21	2	0	1	1	27.5	3.39506	0	0	0	0	4	0.493827	0	0	0	0	0	0	0	0	0	0	0	0	0	0	0	0	0	0	0	0	0	0	0	0	0	0
148647	85	1	2003-05-23	5479	NA	NA	26.5	4	2	0	2018-05-23	4	0	2	1	88	3.32075	0	0	0	0	0	0	0	0	5	0.188679	0	0	0	0	0	0	0	0	0	0	0	0	0	0	0	0	0	0	0	0	0	0
148658	68	1	2014-05-24	1462	4751	0.307725	34.5	4	2	0	2018-05-25	4	0	2	1	130	3.76812	0	0	0	0	10	0.289855	0	0	0	0	0	0	0	0	0	0	0	0	0	0	0	0	0	0	0	0	0	0	0	0	0	0
148666	90	3	2007-03-06	4103	4307	0.952635	9.8	4	1	0	2018-05-30	4	0	2	2	38	3.87755	0	0	0	0	0	0	0	0	5	0.510204	0	0	0	0	0	0	0	0	0	0	0	0	0	0	0	0	0	0	0	0	0	0
148674	62	4	2016-04-20	769	4592	0.167465	23.8	4	2	0	2018-05-29	2	0	2	2	30	1.2605	0	0	0	0	0	0	0	0	9.5	0.39916	0	0	0	0	0	0	0	0	0	0	0.045	0.00189076	0	0	0	0	0	0	0	0	0	0
148677	85	4	2015-05-24	1102	NA	NA	21.3	6	3	0	2018-05-30	2	0	2	1	40	1.87793	0	0	0	0	8.5	0.399061	0	0	0	0	0	0	0	0	0	0	0	0	0	0	0	0	0	0	0	0	0	0	0	0	0	0
148704	39	2	2017-10-28	215	3595	0.0598053	27	4	2	0	2018-05-31	5	0	2	2	320	11.8519	0	0	8	0.296296	0	0	0	0	0	0	0	0	0	0	0	0	0	0	0	0	0.07	0.00259259	0	0	0	0	0	0	0	0	0	0
148706	72	4	2013-11-28	1691	5293	0.319479	4.7	2	2	0	2018-07-16	2	0	2	2	20	4.25532	0	0	0	0	0.9	0.191489	0	0	0	0	0	0	0	0	0	0	0	0	0	0	0	0	0	0	0	0	0	0	0	0	0	0
148710	50	4	2007-06-19	3997	4015	0.995517	36.4	5	2	0	2018-05-29	4	0	7	1	136	3.73626	0	0	0	0	10	0.274725	0	0	0	0	0	0	0	0	0	0	0	0	0	0	0	0	0	0	0	0	0	0	0	0	0	0
148716	35	3	2008-05-28	3652	4137	0.882765	10.3	5	4	1	2018-05-28	2	0	6	2	17	1.65049	0	0	0	0	0	0	0	0	0	0	0	0	0	0	0	0	0	0	0	0	0	0	0	0	0	0	0	0	0	0	0	0
148718	38	4	2016-05-28	1053	4625	0.227676	5	4	2	0	2019-04-16	2	0	1	2	5	1	0	0	0	0	2	0.4	0	0	0	0	0	0	0	0	0	0	0	0	0	0	0.01	0.002	0	0	0	0	0	0	0	0	0	0
148718	38	4	2016-05-28	872	4625	0.188541	4.7	5	2	0	2018-10-17	2	0	2	1	15	3.19149	0	0	0	0	2.5	0.531915	0	0	0	0	0	0	0	0	0	0	0	0	0	0	0	0	0	0	0	0	0	0	0	0	0	0
148732	96	3	2008-08-17	3690	4365	0.845361	12	4	3	0	2018-09-24	4	0	1	1	40	3.33333	0	0	0	0	0	0	0	0	7.2	0.6	0	0	0	0	0	0	0	0	0	0	0.024	0.002	0	0	0	0	0	0	0	0	0	0
148732	96	3	2008-08-17	3691	4365	0.84559	12	5	3	0	2018-09-25	2	0	NA	1	45	3.75	0	0	0	0	3.6	0.3	0	0	0	0	0	0	0	0	0	0	0	0	0	0	0.025	0.00208333	0	0	0	0	0	0	0	0	0	0
148732	96	3	2008-08-17	4058	4365	0.929668	11.26	4	3	0	2019-09-27	4	3	6	1	50	4.4405	0	0	0	0	0	0	0	0	7.5	0.666075	0	0	0	0	0	0	0	0	0	0	0	0	0	0	0	0	0	0	0	0	0	0
148732	77	3	2008-11-29	3470	4614	0.752059	9.8	4	3	0	2018-05-31	2	0	2	2	50	5.10204	0	0	0	0	7.6	0.77551	0	0	0	0	0	0	0	0	0	0	0	0	0	0	0	0	0	0	0	0	0	0	0	0	0	0
148735	101	3	2011-05-29	2558	5021	0.50946	7.15	4	2	0	2018-05-30	4	0	2	2	30	4.1958	0	0	0	0	0	0	0	0	2	0.27972	0	0	0	0	0	0	0.72	0.100699	0	0	0	0	0	0	0	0	0	0	0	0	0	0
148742	50	4	2010-05-29	2922	4015	0.727771	36.5	4	3	0	2018-05-29	2	0	1	2	36	0.986301	0	0	0	0	0	0	0	0	0	0	0	0	0	0	0	0	0	0	0	0	0	0	0	0	0	0	0	0	0	0	0	0
148748	98	3	2010-06-16	2918	2296	1.27091	24	4	2	0	2018-06-12	4	0	1	1	20	0.833333	0	0	0	0	0	0	0	0	19	0.791667	0	0	0	0	0	0	0	0	0	0	0.1	0.00416667	0	0	0	0	0	0	0	0	0	0
148750	32	3	2010-02-14	3028	3811	0.794542	4.53	7	2	0	2018-05-31	4	0	2	0	18	3.97351	0	0	0	0	1.8	0.397351	0	0	0	0	0	0	0.04	0.00883002	0	0	0	0	0	0	0	0	0	0	0	0	0	0	0	0	0	0
148751	76	1	2006-05-30	4412	5202	0.848135	4.3	4	2	0	2018-06-28	2	2	6	2	17	3.95349	0	0	0	0	2.1	0.488372	0	0	0	0	0	0	0	0	0	0	0.13	0.0302326	0	0	0	0	0	0	0	0	0	0	0	0	0	0
148758	116	2	2013-05-30	1828	5293	0.345362	4.5	6	3	0	2018-06-01	2	0	2	2	5	1.11111	0	0	0	0	1.4	0.311111	0	0	0	0	0	0	0	0	0	0	0	0	0	0	0	0	0	0	0	0	0	0	0	0	0	0
148764	84	3	2017-04-30	807	4656	0.173325	12.8	4	3	0	2019-07-16	2	0	7	2	60	4.6875	0	0	0	0	4	0.3125	0	0	0	0	0	0	0	0	0	0	0	0	0	0	0	0	0	0	0	0	0	0	0	0	0	0
148771	91	4	2010-09-04	2826	NA	NA	7.25	6	2	1	2018-05-31	4	0	1	1	40	5.51724	0	0	0	0	2.5	0.344828	0	0	0	0	0	0	0	0	0	0	0	0	0	0	0	0	0	0	0	0	0	0	0	0	0	0
148778	99	3	2004-05-18	5139	4757	1.0803	8.6	4	3	0	2018-06-13	4	0	1	1	28	3.25581	0	0	0	0	0	0	0	0	0	0	0	0	0	0	0	0	0	0	0	0	0	0	0	0	0	0	0	0	0	0	0	0
148778	99	3	2004-05-18	5140	4757	1.08051	8.6	3	3	0	2018-06-14	4	0	2	1	28	3.25581	0	0	0	0	0	0	0	0	3	0.348837	0.116279	0.0135208	0.86	0.1	0	0	0	0	0	0	0	0	0	0	0	0	0	0	0	0	0	0
148791	62	3	2016-06-01	730	4592	0.158972	28.2	4	2	0	2018-06-01	3	0	2	1	30	1.06383	0	0	0	0	8	0.283688	0	0	0	0	0	0	0	0	0	0	0	0	0	0	0.14	0.00496454	0	0	0	0	0	0	0	0	0	0
148818	78	4	2008-06-05	3652	5201	0.702173	25.4	7	1	0	2018-06-05	4	0	6	1	101	3.97638	0	0	0	0	0	0	0	0	0	0	0	0	0	0	0	0	0	0	0	0	0	0	0	0	0	0	0	0	0	0	0	0
148823	68	2	2017-04-08	430	4751	0.0905073	33.8	4	2	0	2018-06-12	4	0	2	1	43.2	1.27811	0	0	0	0	0	0	0	0	14	0.414201	0	0	0	0	0	0	0	0	0	0	0.135	0.00399408	0	0	0	0	0	0	0	0	0	0
148839	32	4	2011-06-04	2558	3811	0.671215	2	4	1	0	2018-06-05	2	0	1	2	15	7.5	0	0	0	0	0	0	0	0	0	0	0	0	0	0	0	0	0	0	0	0	0	0	0	0	0	0	0	0	0	0	0	0
148847	38	4	2008-07-03	3626	4625	0.784	6	6	2	0	2018-06-07	4	0	2	3	29	4.83333	0	0	0	0	2	0.333333	0	0	0	0	0	0	0	0	0	0	0	0	0	0	0.02	0.00333333	0	0	0	0	0	0	0	0	0	0
148854	115	3	2011-07-15	2519	4887	0.515449	6.9	5	2	0	2018-06-07	4	0	1	1	5	0.724638	1.4	0.202899	0	0	0	0	0	0	0	0	0	0	0	0	0	0	0	0	0	0	0	0	0	0	0	0	0	0	0	0	0	0
148865	25	3	2008-12-08	3468	3869	0.896356	13	5	4	0	2018-06-07	2	0	2	3	30	2.30769	0	0	0	0	2.6	0.2	0	0	0	0	0	0	0	0	0	0	0	0	0	0	0	0	0	0	0	0	0	0	0	0	0	0
148897	38	3	2009-09-05	3198	4625	0.691459	7.7	5	2	0	2018-06-08	4	0	1	2	10	1.2987	0	0	0	0	2.3	0.298701	0	0	0	0	0	0	0	0	0	0	0	0	0	0	0	0	0	0	0	0	0	0	0	0	0	0
148901	38	3	2010-02-02	3048	4625	0.659027	9	7	2	0	2018-06-08	3	0	2	2	30	3.33333	0	0	0	0	0	0	0	0	0	0	0	0	0	0	0	0	0	0	0	0	0	0	0	0	0	0	0	0	0	0	0	0
148922	112	3	2010-07-01	2959	4836	0.611869	7.5	5	3	0	2018-08-07	2	3	6	1	40	5.33333	0	0	0	0	2.2	0.293333	0	0	0	0	0	0	0	0	0	0	0.15	0.02	0	0	0	0	0	0	0	0	0	0	0	0	0	0
148934	101	4	2014-06-01	1870	5021	0.372436	3.75	4	2	0	2019-07-15	3	0	2	1	30	8	0	0	0	0	0	0	0	0	0	0	0	0	0	0	0	0	0	0	0	0	0	0	0	0	0	0	0	0	0	0	0	0
148940	68	3	2004-10-10	5029	4751	1.05851	29.1	3	2	0	2018-07-18	4	0	1	2	100	3.43643	0	0	10	0.343643	0	0	0	0	0	0	0	0	0	0	0	0	0	0	0	0	0	0	0	0	0	0	0	0	0	0	0	0
148946	41	4	2006-06-11	4407	2681	1.64379	21.7	7	3	0	2018-07-05	2	0	2	2	45	2.07373	0	0	0	0	10	0.460829	0	0	0	0	0	0	0	0	0	0	0	0	0	0	0	0	0	0	0	0	0	0	0	0	0	0
148965	41	1	2017-11-07	237	2681	0.0883999	20.7	7	2	0	2018-07-02	2	0	NA	3	44	2.1256	0	0	0	0	10	0.483092	0	0	0	0	0	0	0	0	0	0	0.62	0.0299517	0	0	0	0	0	0	0	0	0	0	0	0	0	0
148972	115	1	2018-02-08	124	4887	0.0253734	1.8	4	2	0	2018-06-12	4	0	2	2	8.5	4.72222	0	0	0	0	0.9	0.5	0	0	0	0	0	0	0	0	0	0	0	0	0	0	0	0	0	0	0	0	0	0	0	0	0	0
148975	26	3	2006-06-12	4383	5001	0.876425	6.9	4	3	1	2018-06-12	4	0	1	2	30	4.34783	0	0	0	0	1.3	0.188406	0	0	0	0	0	0	0	0	0	0	0	0	0	0	0	0	0	0	0	0	0	0	0	0	0	0
149001	78	4	2017-07-14	357	5201	0.0686406	17.2	4	1	0	2018-07-06	3	0	2	1	100	5.81395	0	0	8.5	0.494186	0	0	0	0	0	0	0	0	0	0	0	0	0.52	0.0302326	0	0	0	0	0	0	0	0	0	0	0	0	0	0
149013	78	4	2006-06-15	4388	5201	0.843684	19.6	4	2	0	2018-06-20	4	0	2	1	40	2.04082	0	0	0	0	0	0	0	0	8	0.408163	0	0	0	0	0	0	0	0	0	0	0	0	0	0	0	0	0	0	0	0	0	0
149037	68	3	2015-12-16	915	4751	0.192591	22.3	4	2	0	2018-06-18	2	0	2	2	80	3.58744	0	0	0	0	4.5	0.201794	0	0	0	0	0	0	0	0	0	0	0	0	0	0	0	0	0	0	0	0	0	0	0	0	0	0
149053	49	4	2006-07-16	4384	3504	1.25114	7.9	2	3	0	2018-07-17	2	0	6	1	20	2.53165	0	0	0	0	0	0	0	0	0	0	0	0	0	0	0	0	0	0	0	0	0	0	0	0	0	0	0	0	0	0	0	0
149071	45	4	2011-06-18	2664	4617	0.576998	21.6	4	2	0	2018-10-03	2	0	1	2	100	4.62963	0	0	6.5	0.300926	0	0	0	0	0	0	0	0	0	0	0	0	0	0	0	0	0	0	2.15	0.099537	0	0	0	0	0	0	0	0
149077	38	3	2009-06-20	3288	4625	0.710919	7.6	6	2	1	2018-06-21	3	0	2	1	20	2.63158	0	0	0	0	2	0.263158	0	0	0	0	0	0	0	0	0	0	0	0	0	0	0	0	0	0	0	0	0	0	0	0	0	0
149080	21	3	2009-06-20	3299	3696	0.892587	33.6	5	3	0	2018-07-02	4	0	1	3	132	3.92857	0	0	0	0	0	0	0	0	10	0.297619	0	0	0	0	0	0	0	0	0	0	0	0	0	0	0	0	0	0	0	0	0	0
149085	83	3	2006-03-19	4476	4168	1.0739	6.3	3	2	0	2018-06-20	4	0	1	1	32	5.07937	0	0	0	0	0	0	0	0	0	0	0	0	0	0	0	0	0	0	0	0	0	0	0	0	0	0	0	0	0	0	0	0
149113	66	3	2012-11-17	2047	4891	0.418524	7.8	5	2	0	2018-06-26	2	0	1	1	45	5.76923	0	0	0	0	2.4	0.307692	0	0	0	0	0	0	0	0	0	0	0	0	0	0	0	0	0	0	0	0	0	0	0	0	0	0
149150	78	3	2009-06-26	3290	5201	0.632571	12	6	2	0	2018-06-29	1	0	1	1	45	3.75	0	0	0	0	2.4	0.2	0	0	0	0	0	0	0	0	0	0	0	0	0	0	0	0	0	0	0	0	0	0	0	0	0	0
200031	50	3	2010-06-28	2923	4015	0.72802	39	4	2	0	2018-06-29	4	0	2	0	190	4.87179	0	0	10	0.25641	0	0	0	0	0	0	0	0	0	0	0	0	0	0	0	0	0.075	0.00192308	0	0	0	0	0	0	0	0	0	0
200061	49	4	2016-06-28	737	3504	0.210331	7.9	4	3	0	2018-07-05	5	0	1	2	40	5.06329	0	0	0	0	4	0.506329	0	0	0	0	0	0	0	0	0	0	0	0	0	0	0	0	0	0	0	0	0	0	0	0	0	0
200077	62	3	2014-05-14	1709	4592	0.372169	27.2	4	1	0	2019-01-17	1	0	2	3	50	1.83824	0	0	0	0	8	0.294118	0	0	0	0	0	0	0	0	0	0	0.54	0.0198529	0	0	0.08	0.00294118	0	0	0	0	0	0	0	0	0	0
200091	38	2	2014-11-05	1338	4625	0.289297	6.1	4	3	0	2018-07-05	3	0	NA	1	28	4.59016	0	0	0	0	2	0.327869	0	0	0	0	0	0	0	0	0	0	0	0	0	0	0	0	0	0	0	0	0	0	0	0	0	0
200092	68	4	2005-06-29	4751	4751	1	23.3	3	3	0	2018-07-02	4	0	1	1	100	4.29185	0	0	0	0	0	0	0	0	7	0.300429	0	0	0	0	0	0	0	0	0	0	0	0	0	0	0	0	0	0	0	0	0	0
200139	78	3	2012-07-01	2192	5201	0.421457	29.2	4	2	0	2018-07-02	4	0	1	2	120	4.10959	0	0	0	0	7.8	0.267123	0	0	0	0	0	0	0	0	0	0	0	0	0	0	0	0	0	0	0	0	0	0	0	0	0	0
200170	68	2	2016-07-02	730	4751	0.153652	19	1	2	1	2018-07-02	2	0	1	2	26	1.36842	0	0	0	0	0	0	0	0	0	0	0	0	0	0	0	0	0	0	0	0	0	0	0	0	0	0	0	0	0	0	0	0
200194	21	3	2009-03-27	3392	3696	0.917749	33	5	2	0	2018-07-10	4	0	1	2	99	3	0	0	0	0	0	0	0	0	13.2	0.4	0	0	0	0	0	0	0	0	0	0	0.066	0.002	0	0	0	0	0	0	0	0	0	0
200228	116	3	2006-07-27	4383	5293	0.828075	9.4	6	2	0	2018-07-27	4	0	2	1	37.5	3.98936	0	0	0	0	0	0	0	0	3.8	0.404255	0	0	0	0	0	0	0	0	0	0	0	0	0	0	0	0	0	0	0	0	0	0
200228	116	3	2006-07-03	4417	5293	0.834498	9.23	4	2	0	2018-08-06	5	0	1	1	40	4.33369	0	0	0	0	0	0	0	0	3.7	0.400867	0	0	0	0	0	0	0	0	0	0	0	0	0	0	0	0	0	0	0	0	0	0
200238	18	4	2004-07-03	5115	4699	1.08853	19.5	2	2	0	2018-07-05	4	0	1	2	100	5.12821	0	0	0	0	6	0.307692	0	0	0	0	0	0	0	0	0	0	0	0	0	0	0	0	0	0	0	0	0	0	0	0	0	0
200245	115	3	2006-11-19	4383	4887	0.896869	8.8	5	2	0	2018-11-19	4	0	2	2	20	2.27273	0	0	1.76	0.2	0	0	0	0	0	0	0	0	0	0	0	0	0	0	0	0	0.025	0.00284091	0	0	0	0	0	0	0	0	0	0
200247	18	1	2015-01-01	1292	4699	0.274952	20.4	3	2	0	2018-07-16	4	4	5	2	100	4.90196	0	0	0	0	6.12	0.3	0	0	0	0	0	0	0	0	0	0	0	0	0	0	0	0	0	0	0	0	0	0	0	0	0	0
200281	68	3	2007-07-04	4019	4751	0.845927	37.5	6	3	1	2018-07-05	2	0	2	1	60	1.6	0	0	0	0	11	0.293333	0	0	0	0	0	0	0	0	0	0	0	0	0	0	0	0	0	0	0	0	0	0	0	0	0	0
200291	115	4	2008-09-01	3595	4887	0.735625	2.62	5	2	0	2018-07-06	4	0	1	2	7	2.67176	0	0	0	0	0	0	0	0	1.31	0.5	0	0	0	0	0	0	0	0	0	0	0	0	0	0	0	0	0	0	0	0	0	0
200310	32	4	2013-07-05	1832	3811	0.480714	7.3	4	2	0	2018-07-11	4	0	2	2	30	4.10959	0	0	0	0	3.65	0.5	0	0	0	0	0	0	0	0	0	0	0	0	0	0	0.02	0.00273973	0	0	0	0	0	0	0	0	0	0
200318	21	3	2010-07-07	2922	3696	0.790584	42.6	6	2	1	2018-07-07	4	0	1	1	230	5.39906	0	0	0	0	12.5	0.293427	0	0	0	0	0	0	0	0	0	0	0	0	0	0	0	0	0	0	0	0	0	0	0	0	0	0
200319	49	1	2018-01-04	369	3504	0.105308	9.6	4	2	0	2019-01-08	2	0	2	3	20	2.08333	0	0	0	0	3	0.3125	0	0	0	0	0	0	0	0	0	0	0	0	0	0	0.05	0.00520833	0	0	0	0	0	0	0	0	0	0
200336	38	3	2010-09-11	2862	4625	0.618811	8.2	5	2	0	2018-07-13	2	4	2	1	34	4.14634	0	0	0	0	2.46	0.3	0	0	0	0	0	0	0	0	0	0	0	0	0	0	0	0	0	0	0	0	0	0	0	0	0	0
200336	38	3	2010-09-11	2858	4625	0.617946	8.2	4	3	0	2018-07-09	4	3	2	1	40	4.87805	0	0	0	0	2.5	0.304878	0	0	0	0	0	0	0	0	0	0	0	0	0	0	0	0	0	0	0	0	0	0	0	0	0	0
200340	85	3	2017-06-01	639	NA	NA	24	5	2	1	2019-03-02	4	0	6	0	100	4.16667	0	0	0	0	0	0	0	0	0	0	0	0	0	0	0	0	0	0	0	0	0	0	0	0	0	0	0	0	0	0	0	0
200377	14	4	2007-01-08	4477	4676	0.957442	8.1	4	3	0	2019-04-12	2	0	2	2	24	2.96296	0	0	0	0	0	0	0	0	0	0	0	0	0	0	0	0	0	0	0	0	0	0	0	0	0	0	0	0	0	0	0	0
200380	22	1	2017-07-08	366	NA	NA	16.7	4	2	0	2018-07-09	3	0	1	2	20	1.1976	0	0	8.5	0.508982	0	0	0	0	0	0	0	0	0	0	0	0	0	0	0	0	0.85	0.0508982	0	0	0	0	0	0	0	0	0	0
200380	22	1	2017-07-08	403	NA	NA	18.2	5	1	0	2018-08-15	3	0	5	3	44	2.41758	0	0	5	0.274725	0	0	0	0	0	0	0	0	0	0	0	0	0	0	0	0	0.04	0.0021978	0	0	0	0	0	0	0	0	0	0
200404	68	4	2009-08-15	3287	4751	0.691854	32.8	6	2	0	2018-08-15	2	0	6	3	170	5.18293	0	0	10	0.304878	0	0	0	0	0	0	0	0	0	0	0	0	0	0	0	0	0	0	0	0	0	0	0	0	0	0	0	0
200468	78	2	2009-01-10	3470	5201	0.667179	31.6	7	2	0	2018-07-12	4	0	1	1	110	3.48101	0	0	0	0	0	0	0	0	13	0.411392	0	0	0	0	0	0	0	0	0	0	0	0	0	0	0	0	0	0	0	0	0	0
200473	38	4	2008-08-17	3652	4625	0.789622	5.9	4	1	0	2018-08-17	1	0	2	1	21	3.55932	0	0	2	0.338983	0	0	0	0	0	0	0	0	0	0	0	0	0	0	0	0	0	0	1.75	0.29661	0	0	0	0	0	0	0	0
200483	76	4	2015-07-11	1096	5202	0.210688	3.5	4	2	0	2018-07-11	3	0	2	2	20	5.71429	0	0	0	0	1	0.285714	0	0	0	0	0	0	0	0	0	0	0	0	0	0	0	0	0	0	0	0	0	0	0	0	0	0
200486	77	4	2010-01-18	3159	4614	0.684655	5.7	5	2	0	2018-09-12	2	0	2	3	20	3.50877	0	0	0	0	1.71	0.3	0	0	0	0	0	0	0	0	0	0	0	0	0	0	0.017	0.00298246	0	0	0	0	0	0	0	0	0	0
200517	78	4	2006-07-27	4383	5201	0.842723	26	7	2	0	2018-07-27	3	0	1	3	110	4.23077	0	0	7.5	0.288462	0	0	0	0	0	0	0	0	0	0	0	0	0	0	0	0	0	0	0	0	0	0	0	0	0	0	0	0
200528	101	4	2015-07-11	1110	5021	0.221071	6.3	5	2	0	2018-07-25	2	0	NA	3	40	6.34921	0	0	0	0	3	0.47619	0	0	0	0	0	0	0	0	0	0	0	0	0	0	0	0	0	0	0	0	0	0	0	0	0	0
200534	38	4	2013-07-11	1975	4625	0.427027	10.4	7	1	0	2018-12-07	1	0	2	1	14	1.34615	0	0	0	0	4	0.384615	0	0	0	0	0	0	0	0	0	0	0	0	0	0	0.01	0.000961538	0	0	0	0	0	0	0	0	0	0
200545	68	4	2008-03-10	4383	4751	0.922543	26	4	2	0	2020-03-10	4	0	2	2	90	3.46154	0	0	0	0	0	0	0	0	7.8	0.3	0	0	0	0	0	0	0	0	0	0	0	0	0	0	0	0	0	0	0	0	0	0
200577	74	1	2012-07-18	2191	NA	NA	9.3	7	2	0	2018-07-18	4	0	5	3	14	1.50538	0	0	0	0	0	0	0	0	4	0.430108	0	0	0	0	0	0	0	0	0	0	0.045	0.00483871	0	0	0	0	0	0	0	0	0	0
200603	85	3	2013-07-13	1888	NA	NA	44.6	8	2	0	2018-09-13	2	0	5	0	100	2.24215	0	0	0	0	12	0.269058	0	0	0	0	0	0	0	0	0	0	0	0	0	0	0.08	0.00179372	0	0	0	0	0	0	0	0	0	0
200651	41	4	2011-07-27	2557	2681	0.953749	34	6	2	0	2018-07-27	3	0	2	2	40	1.17647	0	0	0	0	10.2	0.3	0	0	0	0	0	0	0	0	0	0	0.51	0.015	0	0	0.102	0.003	0	0	0	0	0	0	0	0	0	0
200718	101	3	2015-08-17	1467	5021	0.292173	6.3	5	1	0	2019-08-23	2	0	1	2	12	1.90476	0	0	0	0	3.15	0.5	0	0	0	0	0	0	0	0	0	0	0	0	0	0	0	0	1.26	0.2	0	0	0	0	0	0	0	0
200730	30	3	2017-06-17	402	4171	0.0963798	6.7	4	1	0	2018-07-24	2	0	2	2	13	1.9403	0	0	0	0	2.6	0.38806	0	0	0	0	0	0	0	0	0	0	0	0	0	0	0	0	0	0	0	0	0	0	0	0	0	0
200785	66	4	2006-02-19	4688	4891	0.958495	15	9	2	0	2018-12-21	4	0	1	1	10	0.666667	0	0	0	0	0	0	0	0	3	0.2	0	0	0	0	0	0	0.105	0.007	0	0	0.052	0.00346667	0	0	0	0	0	0	0	0	0	0
200785	66	4	2006-02-19	4534	4891	0.927009	15.2	9	3	0	2018-07-20	2	0	1	1	60	3.94737	0	0	5	0.328947	0	0	0	0	0	0	0	0	0	0	0	0	0	0	0	0	0	0	0	0	0	0	0	0	0	0	0	0
200785	66	4	2006-02-19	4708	4891	0.962584	13.3	8	2	0	2019-01-10	2	0	1	1	70	5.26316	0	0	0	0	4	0.300752	0	0	0	0	0	0	0	0	0	0	0	0	0	0	0.04	0.00300752	0	0	0	0	0	0	0	0	0	0
200791	101	4	2014-03-11	1827	5021	0.363872	4.88	5	2	0	2019-03-12	2	0	2	2	20	4.09836	0	0	0	0	2.4	0.491803	0	0	0	0	0	0	0	0	0.189	0.0387295	0.14	0.0286885	0	0	0	0	0	0	0	0	0	0	0	0	0	0
200791	101	2	2014-03-12	1918	5021	0.381996	4.8	5	3	0	2019-06-12	2	0	1	1	30	6.25	0	0	0	0	2.4	0.5	0	0	0	0	0	0	0	0	0.19	0.0395833	0.14	0.0291667	0	0	0	0	0	0	0	0	0	0	0	0	0	0
200795	11	4	2010-07-09	2946	4959	0.594071	14.2	6	2	0	2018-08-02	2	0	3	1	65	4.57746	0	0	0	0	0	0	0	0	0	0	0	0	0	0	0	0	0	0	0	0	0	0	0	0	0	0	0	0	0	0	0	0
200807	38	3	2010-08-07	2923	4625	0.632	15.9	6	2	0	2018-08-08	2	0	1	2	64	4.02516	0	0	0	0	4.8	0.301887	0	0	0	0	0	0	0	0	0	0	0.32	0.0201258	0	0	0	0	0	0	0	0	0	0	0	0	0	0
200812	68	3	2011-11-01	2558	4751	0.538413	31	6	1	0	2018-11-02	1	0	1	2	120	3.87097	0	0	15	0.483871	0	0	0	0	0	0	0	0	0	0	0	0	0	0	0	0	0	0	0	0	0	0	0	0	0	0	0	0
200857	28	4	2018-01-20	186	NA	NA	22.1	4	2	0	2018-07-25	3	0	5	3	90	4.0724	0	0	8.84	0.4	0	0	0	0	0	0	0	0	0	0	0	0	0	0	0	0	0	0	0	0	0	0	0	0	0	0	0	0
200862	7	1	2008-10-01	3584	3285	1.09102	19.8	5	2	0	2018-07-25	3	0	1	2	50	2.52525	0	0	0	0	7.92	0.4	0	0	0	0	0	0	0	0	0	0	0	0	0	0	0.0594	0.003	0	0	0	0	0	0	0	0	0	0
200865	78	4	2008-08-28	3655	5201	0.702749	15.8	4	1	0	2018-08-31	1	0	NA	2	63.2	4	0	0	7.9	0.5	0	0	0	0	0	0	0	0	0	0	0	0	0.32	0.0202532	0	0	0.05	0.00316456	0	0	0	0	0	0	0	0	0	0
200925	78	1	2018-01-07	212	5201	0.0407614	28.2	4	2	0	2018-08-07	2	0	2	1	24	0.851064	0	0	0	0	14	0.496454	0	0	0	0	0	0	0	0	0	0	0	0	0	0	0.14	0.00496454	0	0	0	0	0	0	0	0	0	0
200957	49	2	2017-01-24	612	3504	0.174658	10.2	4	2	0	2018-09-28	2	0	2	1	55	5.39216	0	0	0	0	0	0	0	0	0	0	0	0	0	0	0	0	0	0	0	0	0	0	0	0	0	0	0	0	0	0	0	0
200965	32	2	2011-07-26	2557	3811	0.670953	1.7	4	3	0	2018-07-26	4	0	2	2	15	8.82353	0	0	0	0	0.5	0.294118	0	0	0	0	0	0	0	0	0	0	0	0	0	0	0	0	0	0	0	0	0	0	0	0	0	0
200966	41	2	2018-06-21	113	2681	0.0421485	8.8	6	2	0	2018-10-12	2	0	1	1	40	4.54545	0	0	0	0	4.4	0.5	0	0	0	0	0	0	0	0	0.36	0.0409091	0	0	0	0	0	0	2.65	0.301136	0	0	0	0	0	0	0	0
200984	68	4	2012-03-05	2375	4751	0.499895	18.5	4	3	1	2018-09-05	2	0	1	2	88	4.75676	0	0	0	0	0	0	0	0	0	0	0	0	0	0	0	0	0	0	0	0	0	0	5	0.27027	0	0	0	0	0	0	0	0
200987	59	3	2018-03-25	124	3741	0.0331462	3.75	6	2	0	2018-07-27	3	0	2	1	5	1.33333	0	0	0	0	1.1	0.293333	0	0	0	0	0	0	0	0	0	0	0	0	0	0	0.0075	0.002	0	0	0	0	0	0	0	0	0	0
201019	66	3	2011-07-27	2609	4891	0.533429	7.3	6	3	0	2018-09-17	4	0	1	2	22	3.0137	0	0	0	0	0	0	0	0	3	0.410959	0	0	0	0	0	0	0	0	0	0	0.035	0.00479452	0	0	0	0	0	0	0	0	0	0
201031	54	4	2013-07-27	1830	4642	0.394227	32	6	2	0	2018-07-31	4	0	2	1	128	4	0	0	0	0	0	0	0	0	13	0.40625	0	0	0	0	0	0	0	0	0	0	0	0	13	0.40625	0	0	0	0	0	0	0	0
201036	20	2	2012-07-27	2191	3986	0.549674	7.9	4	2	1	2018-07-27	2	0	1	1	15	1.89873	0	0	3	0.379747	0	0	0	0	0	0	0	0	0	0	0	0	0	0	0	0	0	0	3	0.379747	0	0	0	0	0	0	0	0
201038	68	3	2011-08-03	2557	4751	0.538202	32.3	6	3	0	2018-08-03	2	0	5	1	40	1.23839	0	0	0	0	0	0	0	0	0	0	0	0	0	0	0	0	0	0	0	0	0.16	0.00495356	0	0	0	0	0	0	0	0	0	0
201054	101	3	2010-07-29	2922	5021	0.581956	7.2	4	2	1	2018-07-29	2	0	1	1	25	3.47222	0	0	0	0	0	0	0	0	0	0	0	0	0	0	0	0	0	0	0	0	0	0	0	0	0	0	0	0	0	0	0	0
201086	10	4	2009-07-30	3288	4121	0.797865	20.3	5	2	1	2018-07-31	3	0	2	1	82	4.03941	0	0	8	0.394089	0	0	0	0	0	0	0	0	0	0	0	0	0	0	0	0	0	0	4	0.197044	0	0	0	0	0	0	0	0
201110	87	4	2005-08-08	4748	4375	1.08526	3.18	3	2	0	2018-08-08	4	0	1	2	12	3.77358	0	0	0	0	0	0	0	0	0.7	0.220126	0	0	0	0	0	0	0	0	0	0	0	0	0.75	0.235849	0	0	0	0	0	0	0	0
201146	72	3	2005-08-01	4749	5293	0.897223	3.9	4	2	0	2018-08-02	4	0	NA	1	30	7.69231	0	0	0	0	0	0	0	0	0	0	0	0	0	0	0	0	0	0	0	0	0	0	0	0	0	0	0	0	0	0	0	0
201158	85	4	2007-10-01	3970	NA	NA	25.2	4	3	0	2018-08-14	2	0	2	1	80	3.1746	0	0	8	0.31746	0	0	0	0	0	0	0	0	0	0	0	0	0	0	0	0	0.025	0.000992063	0	0	0	0	0	0	0	0	0	0
201195	78	3	2008-08-02	3658	5201	0.703326	18.6	4	2	0	2018-08-08	3	0	2	2	60	3.22581	0	0	0	0	9	0.483871	0	0	0	0	0	0	0	0	0	0	0	0	0	0	0.015	0.000806452	0	0	0	0	0	0	0	0	0	0
201299	101	3	2006-08-06	4387	5021	0.87373	9.7	7	2	0	2018-08-10	3	0	5	2	40	4.12371	0	0	0	0	4	0.412371	0	0	0	0	0	0	0	0	0	0	0	0	0	0	0	0	2	0.206186	0	0	0	0	0	0	0	0
201343	11	3	2004-08-08	5325	4959	1.07381	17.5	7	3	0	2019-03-08	2	0	1	1	40	2.28571	0	0	0	0	0	0	0	0	0	0	0	0	0	0	0	0	0	0	0	0	0	0	0	0	0	0	0	0	0	0	0	0
201346	85	1	2017-05-21	788	NA	NA	35.2	5	2	0	2019-07-18	4	0	1	NA	77	2.1875	0	0	0	0	0	0	0	0	13	0.369318	0	0	0	0	0	0	0	0	0	0	0.16	0.00454545	0	0	0	0	0	0	0	0	0	0
201346	85	1	2017-05-21	445	NA	NA	35	6	3	0	2018-08-09	4	0	2	1	105	3	0	0	0	0	0	0	0	0	0	0	0	0	0	0	0	0	0	0	0	0	0	0	0	0	0	0	0	0	0	0	0	0
201355	66	4	2006-07-08	4427	4891	0.905132	7.5	5	2	0	2018-08-21	4	2	2	3	40	5.33333	0	0	0	0	0	0	0	0	2.3	0.306667	0	0	0	0	0	0	0	0	0	0	0	0	0	0	0	0	0	0	0	0	0	0
201360	8	3	2009-08-08	3706	4409	0.840553	9.9	7	2	0	2019-10-01	4	0	1	2	40	4.0404	0	0	0	0	0	0	0	0	3	0.30303	0	0	0	0	0	0	0	0	0	0	0	0	0	0	0	0	0	0	0	0	0	0
201360	8	3	2009-08-08	3664	4409	0.831027	9.74	7	1	0	2019-08-20	2	0	1	1	40	4.10678	0	0	0	0	3	0.308008	0	0	0	0	0	0	0	0	0	0	0	0	0	0	0.02	0.00205339	0	0	0	0	0	0	0	0	0	0
201360	8	3	2009-08-08	3643	4409	0.826264	9.8	8	2	0	2019-07-30	4	0	2	3	85	8.67347	0	0	1.5	0.153061	0	0	0	0	0	0	0	0	0	0	0	0	0	0	0	0	0	0	1.5	0.153061	4	0.408163	0	0	0	0	0	0
201384	21	4	2011-12-09	2497	3696	0.675595	35.8	5	1	0	2018-10-10	2	0	1	1	150	4.18994	0	0	0	0	18	0.502793	0	0	0	0	0	0	0	0	0	0	0	0	0	0	0.18	0.00502793	0	0	0	0	0	0	0	0	0	0
201419	106	1	2017-12-10	244	4380	0.0557078	21.2	3	2	1	2018-08-11	2	0	2	2	40	1.88679	0	0	0	0	6.5	0.306604	0	0	0	0	0	0	0	0	0	0	0	0	0	0	0	0	6.5	0.306604	0	0	0	0	0	0	0	0
201476	106	3	2013-04-04	1961	4380	0.447717	36.8	6	1	0	2018-08-17	3	0	5	2	130	3.53261	0	0	16	0.434783	0	0	0	0	0	0	0	0	0	0	0	0	0	0	0	0	0.15	0.00407609	0	0	0	0	0	0	0	0	0	0
201479	101	4	2012-08-14	2191	5021	0.436367	7.5	6	2	0	2018-08-14	5	0	2	1	30	4	0	0	4	0.533333	0	0	0	0	0	0	0	0	0	0	0	0	0	0	0	0	0	0	0	0	0	0	0	0	0	0	0	0
201481	116	4	2016-05-31	1115	5293	0.210656	8.1	5	4	0	2019-06-20	2	5	5	2	18	2.22222	0	0	0	0	2.4	0.296296	0	0	0	0	0	0	0	0	0	0	0	0	0	0	0	0	0	0	0	0	0	0	0	0	0	0
201481	116	4	2006-08-16	4388	5293	0.829019	7.8	5	2	0	2018-08-21	4	3	5	1	32	4.10256	0	0	0	0	0	0	0	0	3.2	0.410256	0	0	0	0	0	0	0	0	0	0	0	0	0	0	0	0	0	0	0	0	0	0
201484	76	4	2007-09-14	4010	5202	0.770857	2.7	5	2	0	2018-09-06	2	0	2	2	15	5.55556	0	0	0	0	1	0.37037	0	0	0	0	0	0	0	0	0	0	0	0	0	0	0.01	0.0037037	0	0	0	0	0	0	0	0	0	0
201502	21	3	2011-08-14	2558	3696	0.6921	33.7	7	2	0	2018-08-15	4	0	2	1	30	0.890208	0	0	10	0.296736	0	0	0	0	0	0	0	0	0	0	0	0	0	0	0	0	0	0	0	0	0	0	0	0	0	0	0	0
201502	21	3	2011-08-14	2559	3696	0.69237	33.7	6	2	0	2018-08-16	3	0	7	2	120	3.56083	0	0	13.5	0.400593	0	0	0	0	0	0	0	0	0	0	0	0	0	0	0	0	0	0	0	0	0	0	0	0	0	0	0	0
201523	27	1	2015-08-15	1102	3391	0.324978	55	5	2	0	2018-08-21	4	0	1	2	220	4	0	0	0	0	0	0	0	0	22	0.4	0	0	0	0	0	0	0	0	0	0	0	0	0	0	0	0	0	0	0	0	0	0
201533	101	3	2015-10-05	1081	5021	0.215296	4	4	2	0	2018-09-20	2	0	1	2	20	5	0	0	0	0	1.1	0.275	0	0	0	0	0	0	0	0	0	0	0	0	0	0	0.01	0.0025	0	0	0	0	0	0	0	0	0	0
201573	101	3	2007-11-01	3945	5021	0.7857	4.5	5	2	0	2018-08-20	4	0	1	1	20	4.44444	0	0	0	0	1.8	0.4	0	0	0	0	0	0	0	0	0	0	0	0	0	0	0	0	0	0	0	0	0	0	0	0	0	0
201573	101	3	2007-11-01	3946	5021	0.785899	4.5	5	2	0	2018-08-21	2	0	7	0	35	7.77778	0	0	0	0	0	0	0	0	0	0	0	0	0	0	0	0	0	0	0	0	0	0	0	0	0	0	0	0	0	0	0	0
201582	55	1	2018-02-07	259	2281	0.113547	56.5	4	1	0	2018-10-24	2	0	1	0	320	5.66372	0	0	33	0.584071	0	0	0	0	0	0	0	0	0	0	0	0	0	0	0	0	0	0	0	0	0	0	0	0	0	0	0	0
201611	85	2	2017-11-26	276	NA	NA	21.8	4	2	0	2018-08-29	4	0	2	1	70	3.21101	0	0	11	0.504587	0	0	0	0	0	0	0	0	0	0	0	0	0	0	0	0	0.065	0.00298165	0	0	0	0	0	0	0	0	0	0
201651	72	3	2008-10-23	3652	5293	0.689968	6.5	7	2	0	2018-10-23	2	0	1	2	76	11.6923	0	0	0	0	2	0.307692	0	0	0	0	0	0	0	0	0	0	0	0	0	0	0	0	1.3	0.2	0	0	0	0	0	0	0	0
201662	78	4	2007-08-20	4022	5201	0.773313	32	5	2	0	2018-08-24	3	0	1	1	110	3.4375	0	0	16	0.5	0	0	0	0	0	0	0	0	0	0	0	0	0	0	0	0	0	0	6.5	0.203125	0	0	0	0	0	0	0	0
201668	116	4	2007-08-20	4106	5293	0.775742	9.04	2	3	1	2018-11-16	4	0	1	1	40	4.42478	0	0	0	0	3	0.331858	0	0	0	0	0	0	0	0	0	0	0	0	0	0	0	0	0	0	0	0	0	0	0	0	0	0
201707	68	3	2016-08-21	733	4751	0.154283	28.6	6	2	0	2018-08-24	4	0	1	2	80	2.7972	0	0	15	0.524476	0	0	0	0	0	0	0	0	0	0	0	0	0	0	0	0	0.1	0.0034965	0	0	0	0	0	0	0	0	0	0
201720	101	4	2006-08-22	4383	5021	0.872934	7.1	5	2	0	2018-08-22	4	0	1	1	30	4.22535	0	0	0	0	0	0	7	0.985915	3	0.422535	0	0	0	0	0	0	0	0	0	0	0	0	0	0	0	0	0	0	0	0	0	0
201741	50	3	2010-08-22	2924	4015	0.728269	43.6	5	2	0	2018-08-24	4	0	1	3	40	0.917431	0	0	0	0	0	0	0	0	0	0	0	0	0	0	0	0	0	0	0	0	0	0	0	0	0	0	0	0	0	0	0	0
201766	52	4	2010-08-23	2922	3650	0.800548	31.2	7	3	1	2018-08-23	2	0	6	1	80	2.5641	0	0	0	0	0	0	0	0	0	0	0	0	0	0	0	0	0	0	0	0	0	0	0	0	0	0	0	0	0	0	0	0
201767	85	3	2015-08-23	1104	NA	NA	26.8	6	2	0	2018-08-31	3	0	2	2	61	2.27612	0	0	8	0.298507	0	0	0	0	0	0	0	0	0	0	0	0	0	0	0	0	0.08	0.00298507	0	0	0	0	0	0	0	0	0	0
201826	42	4	2008-08-24	3658	NA	NA	11	4	2	0	2018-08-30	4	0	2	1	40	3.63636	0	0	0	0	8	0.727273	0	0	0	0	0	0	0	0	0.43	0.0390909	0	0	0	0	0	0	3.5	0.318182	0	0	0	0	0	0	0	0
201834	54	1	2017-11-24	273	4642	0.0588109	28.2	5	2	1	2018-08-24	2	0	5	2	90	3.19149	0	0	0	0	0	0	0	0	0	0	0	0	0	0	0	0	0	0	0	0	0	0	0	0	0	0	0	0	0	0	0	0
201835	87	4	2010-08-24	2971	4375	0.679086	6.6	5	1	0	2018-10-12	1	0	2	2	40	6.06061	0	0	0	0	3.6	0.545455	0	0	0	0	0	0	0	0	0	0	0	0	0	0	0.06	0.00909091	0	0	0	0	0	0	0	0	0	0
201860	38	3	2012-08-26	2191	4625	0.47373	9.1	5	2	1	2018-08-26	3	0	2	3	40	4.3956	0	0	0	0	3.6	0.395604	0	0	0	0	0	0	0	0	0	0	0	0	0	0	0	0	0	0	0	0	0	0	0	0	0	0
201868	38	3	2015-08-26	1096	4625	0.236973	7.95	5	2	1	2018-08-26	4	0	2	2	32	4.02516	0	0	0	0	0	0	0	0	0	0	0	0	0	0	0	0	0	0	0	0	0	0	0	0	0	0	0	0	0	0	0	0
201897	78	3	2016-09-09	721	5201	0.138627	43	6	1	0	2018-08-31	3	0	1	2	40	0.930233	0	0	22.5	0.523256	0	0	0	0	0	0	0	0	0	0	0	0	0	0	0	0	0.13	0.00302326	0	0	0	0	0	0	0	0	0	0
201926	68	4	2018-06-16	285	4751	0.0599874	25.4	4	2	0	2019-03-28	2	0	2	2	92	3.62205	0	0	0	0	8	0.314961	0	0	0	0	0	0	0	0	0	0	0	0	0	0	0.1	0.00393701	0	0	0	0	0	0	0	0	0	0
201938	115	1	2017-11-05	306	4887	0.0626151	2	3	2	0	2018-09-07	4	0	1	2	8	4	0	0	0	0	0.6	0.3	0	0	0	0	0	0	0	0	0	0	0	0	0	0	0	0	0	0	0	0	0	0	0	0	0	0
201939	50	2	2004-08-28	5158	4015	1.28468	38.4	3	2	0	2018-10-12	1	0	2	1	120	3.125	0	0	19.2	0.5	0	0	0	0	0	0	0	0	0	0	0	0	0	0	0	0	0.2304	0.006	0	0	0	0	0	0	0	0	0	0
201940	115	4	2007-02-03	4748	4887	0.971557	5.7	7	2	0	2020-02-03	2	0	5	1	28	4.91228	0	0	0	0	1.1	0.192982	0	0	0	0	0	0	0	0	0	0	0	0	0	0	0	0	0	0	0	0	0	0	0	0	0	0
201955	68	4	2016-08-29	730	4751	0.153652	22.2	4	2	0	2018-08-29	4	0	1	2	40	1.8018	0	0	6.5	0.292793	0	0	0	0	0	0	0	0	0	0	0	0	0	0	0	0	0.045	0.00202703	0	0	0	0	0	0	0	0	0	0
201976	30	1	2009-08-29	3308	4171	0.793095	9.4	5	3	0	2018-09-19	4	2	5	2	47	5	0	0	0	0	0	0	0	0	3	0.319149	0	0	0	0	0	0	0	0	0	0	0	0	0	0	0	0	0	0	0	0	0	0
202007	38	3	2004-08-30	5126	4625	1.10832	7.01	6	2	0	2018-09-12	4	0	1	2	25	3.56633	0	0	0	0	2	0.285307	0	0	0	0	0	0	0	0	0	0	0	0	0	0	0	0	0	0	0	0	0	0	0	0	0	0
202087	101	3	2006-09-02	4625	5021	0.921131	11.8	5	3	0	2019-05-02	2	0	2	2	14	1.18644	0	0	0	0	3.5	0.29661	0	0	0	0	0	0	0	0	0	0	0	0	0	0	0.03	0.00254237	0	0	0	0	0	0	0	0	0	0
202098	78	4	2010-09-02	2924	5201	0.5622	33	2	3	0	2018-09-04	2	0	5	2	100	3.0303	0	0	0	0	10	0.30303	0	0	0	0	0	0	0	0	0	0	0	0	0	0	0	0	0	0	0	0	0	0	0	0	0	0
202098	117	4	2010-09-03	2922	NA	NA	33	6	3	1	2018-09-03	4	0	1	1	100	3.0303	0	0	0	0	10	0.30303	0	0	0	0	0	0	0	0	0	0	0	0	0	0	0	0	0	0	0	0	0	0	0	0	0	0
202118	49	2	2015-09-04	1103	3504	0.314783	7.7	5	2	0	2018-09-11	4	0	2	1	40	5.19481	0	0	0	0	0	0	0	0	3	0.38961	0	0	0	0	0	0	0	0	0	0	0	0	0	0	0	0	0	0	0	0	0	0
202155	115	3	2009-01-05	3558	4887	0.728054	10.3	6	2	0	2018-10-03	2	0	1	1	50	4.85437	0	0	3	0.291262	0	0	0	0	0	0	0	0	0	0	0	0	0	0	0	0	0	0	1.05	0.101942	0	0	0	0	0	0	0	0
202231	28	3	2015-09-07	1101	NA	NA	32	6	2	0	2018-09-12	3	0	1	3	90	2.8125	0	0	10	0.3125	0	0	0	0	0	0	0	0	0	0	0	0	0.02	0.000625	0	0	0.1	0.003125	0	0	0	0	0	0	0	0	0	0
202239	68	3	2005-09-07	5097	4751	1.07283	23.2	3	3	0	2019-08-22	2	0	1	0	5	0.215517	0	0	7	0.301724	0	0	0	0	0	0	0	0	0	0	0	0	0	0	0	0	0	0	0	0	0	0	0	0	0	0	0	0
202239	68	3	2005-10-05	4748	4751	0.999369	41	7	3	0	2018-10-05	2	0	2	1	170	4.14634	0	0	0	0	10	0.243902	0	0	0	0	0	0	0	0	0	0	0	0	0	0	0	0	3.5	0.0853659	0	0	0	0	0	0	0	0
202239	68	3	2005-09-07	5095	4751	1.07241	22.4	3	3	0	2019-08-20	4	0	1	2	99	4.41964	0	0	0	0	0	0	0	0	7	0.3125	0	0	0	0	0	0	0	0	0	0	0	0	4.5	0.200893	0	0	0	0	0	0	0	0
202244	116	3	2013-09-08	1826	5293	0.344984	4.4	4	3	1	2018-09-08	3	0	1	1	10	2.27273	0	0	2	0.454545	0	0	0	0	0	0	0	0	0	0	0	0	0	0	0	0	0	0	0	0	0	0	0	0	0	0	0	0
202331	78	3	2011-09-10	3107	5201	0.597385	43.5	5	3	1	2020-03-13	2	0	1	2	45	1.03448	0	0	0	0	0	0	0	0	0	0	0	0	0	0	0	0	0	0	0	0	0	0	0	0	0	0	0	0	0	0	0	0
202332	95	3	2012-09-10	2236	2555	0.875147	55.2	5	2	0	2018-10-25	4	0	6	0	160	2.89855	0	0	0	0	0	0	0	0	17	0.307971	0	0	0	0	0	0	0	0	0	0	0	0	0	0	0	0	0	0	0	0	0	0
202341	115	3	2011-09-11	2573	4887	0.526499	4.3	6	2	0	2018-09-27	2	2	2	2	23	5.34884	0	0	0	0	3	0.697674	0	0	0	0	0	0	0	0	0.13	0.0302326	0	0	0	0	0	0	0	0	0	0	0	0	0	0	0	0
202353	72	4	2010-09-11	3000	5293	0.566786	5.8	7	2	0	2018-11-28	2	0	1	1	23	3.96552	0	0	0	0	2.3	0.396552	0	0	0	0	0	0	0	0	0	0	0.058	0.01	0	0	0	0	0	0	0	0	0	0	0	0	0	0
202353	72	4	2010-09-11	3044	5293	0.575099	5.7	7	3	1	2019-01-11	2	0	1	1	23	4.03509	0	0	0	0	2.3	0.403509	0	0	0	0	0	0	0	0	0	0	0.28	0.0491228	0	0	0	0	0	0	0	0	0	0	0	0	0	0
202353	72	4	2010-01-04	3305	5293	0.62441	5.4	4	3	1	2019-01-22	2	0	2	2	22	4.07407	0	0	0	0	2.2	0.407407	0	0	0	0	0	0	0	0	0	0	0.16	0.0296296	0	0	0	0	0	0	0	0	0	0	0	0	0	0
202353	72	4	2010-05-11	3138	5293	0.592858	5.3	6	3	0	2018-12-13	5	0	2	1	30	5.66038	0	0	0	0	1.59	0.3	0	0	0	0	0	0	0	0	0.27	0.0509434	0	0	0	0	0	0	0	0	0	0	0	0	0	0	0	0
202353	72	4	2010-01-04	3350	5293	0.632911	5.4	4	2	1	2019-03-08	2	0	1	1	21.6	4	0	0	0	0	2.7	0.5	0	0	0	0	0	0	0	0	0.22	0.0407407	0.16	0.0296296	0	0	0	0	0	0	0	0	0	0	0	0	0	0
202407	50	4	2008-03-13	3857	4015	0.960648	18.4	4	2	0	2018-10-04	2	0	1	1	100	5.43478	0	0	0	0	11	0.597826	0	0	0	0	0	0	0	0	0	0	0	0	0	0	0.35	0.0190217	0	0	0	0	0	0	0	0	0	0
202425	27	1	2015-09-19	1129	3391	0.33294	58.5	3	1	0	2018-10-22	4	0	1	2	80	1.36752	0	0	0	0	0	0	0	0	15	0.25641	0	0	0	0	0	0	0	0	0	0	0.06	0.00102564	0	0	0	0	0	0	0	0	0	0
202425	27	1	2015-09-19	1130	3391	0.333235	58.5	3	1	0	2018-10-23	2	0	2	2	150	2.5641	0	0	17.5	0.299145	0	0	0	0	0	0	0	0	0	0	0	0	0	0	0	0	0	0	0	0	0	0	0	0	0	0	0	0
202495	101	3	2006-09-16	4394	5021	0.875124	5.3	4	2	0	2018-09-27	5	0	1	2	8	1.50943	0	0	0	0	1	0.188679	0	0	0	0	0	0	0	0	0	0	0	0	0	0	0.003	0.000566038	0	0	0	0	0	0	0	0	0	0
202530	11	4	2017-09-01	483	4959	0.0973987	12.5	6	3	1	2018-12-28	2	0	2	1	10	0.8	0	0	0	0	0	0	0	0	0	0	0	0	0	0	0	0	0	0	0	0	0	0	0	0	0	0	0	0	0	0	0	0
202554	68	4	2011-07-17	2657	4751	0.559251	27.5	5	2	0	2018-10-25	3	0	2	2	220	8	0	0	5	0.181818	0	0	0	0	0	0	0	0	0	0	0	0	0	0	0	0	0	0	0	0	0	0	0	0	0	0	0	0
202559	21	4	2015-09-19	1096	3696	0.296537	27.3	6	3	1	2018-09-19	2	0	2	1	150	5.49451	0	0	0	0	0	0	0	0	0	0	0	0	0	0	0	0	0	0	0	0	0	0	0	0	0	0	0	0	0	0	0	0
202560	54	2	2015-09-18	1097	4642	0.236321	32	4	2	1	2018-09-19	4	0	2	1	110	3.4375	0	0	0	0	0	0	0	0	0	0	0	0	0	0	0	0	0	0	0	0	0	0	0	0	0	0	0	0	0	0	0	0
202567	72	4	2006-09-19	4403	5293	0.831853	3.2	4	4	0	2018-10-09	2	3	NA	3	20	6.25	0	0	0	0	1.3	0.40625	0	0	0	0	0	0	0	0	0	0	0	0	0	0	0	0	0	0	0	0	0	0	0	0	0	0
202578	68	4	2012-09-19	2191	4751	0.461166	28.1	4	2	1	2018-09-19	4	0	1	0	130	4.62633	0	0	11.5	0.409253	0	0	0	0	0	0	0	0	0	0	0	0	0	0	0	0	0	0	0	0	0	0	0	0	0	0	0	0
202592	14	2	2018-05-11	153	4676	0.0327203	5.5	4	1	0	2018-10-11	2	0	1	2	17	3.09091	0	0	0	0	1.76	0.32	0	0	0	0	0	0	0	0	0	0	0	0	0	0	0.0176	0.0032	0	0	0	0	0	0	0	0	0	0
202626	68	3	2018-03-20	185	4751	0.0389392	22.5	4	2	0	2018-09-21	3	0	1	3	36	1.6	0	0	0	0	9	0.4	0	0	0	0	0	0	0	0	0	0	0	0	0	0	0	0	0	0	0	0	0	0	0	0	0	0
202629	68	3	2009-09-20	3309	4751	0.696485	22.4	5	2	0	2018-10-12	4	0	1	3	79	3.52679	0	0	0	0	7	0.3125	0	0	0	0	0	0	0	0	0	0	0	0	0	0	0	0	0	0	0	0	0	0	0	0	0	0
202651	21	1	2008-09-21	3658	3696	0.989719	26.3	4	1	0	2018-09-27	4	0	1	3	70	2.6616	0	0	0	0	11	0.418251	0	0	0	0	0	0	0	0	0	0	0	0	0	0	0.05	0.00190114	0	0	0	0	0	0	0	0	0	0
202674	35	4	2015-09-22	1097	4137	0.265168	11.3	5	2	0	2018-09-23	3	0	1	2	50	4.42478	0	0	3.5	0.309735	0	0	0	0	0	0	0	0	0	0	0	0	0	0	0	0	0	0	0	0	0	0	0	0	0	0	0	0
202723	55	4	2013-09-24	1934	2281	0.847874	43.8	4	3	0	2019-01-10	4	0	2	1	120	2.73973	0	0	0	0	0	0	0	0	13	0.296804	0	0	0	0	0	0	0	0	0	0	0	0	0	0	0	0	0	0	0	0	0	0
202733	77	3	2015-01-15	1349	4614	0.292371	9.5	5	2	0	2018-09-25	4	0	1	0	50	5.26316	0	0	0	0	0	0	0	0	5.7	0.6	0	0	0	0	0	0	0	0	0	0	0	0	0	0	0	0	0	0	0	0	0	0
202758	32	4	2004-05-05	5270	3811	1.38284	3.75	6	3	0	2018-10-09	2	0	1	0	41	10.9333	0	0	0	0	0	0	0	0	0	0	0	0	0	0	0	0	0	0	0	0	0	0	0	0	0	0	0	0	0	0	0	0
202790	54	2	2018-05-31	126	4642	0.0271435	10.5	4	2	0	2018-10-04	4	0	1	2	60	5.71429	0	0	0	0	3	0.285714	10	0.952381	0	0	0	0	0	0	0	0	0	0	0	0	0	0	2.1	0.2	0	0	0	0	0	0	0	0
202801	21	4	2008-09-28	3652	3696	0.988095	20.8	5	3	0	2018-09-28	3	2	1	1	90	4.32692	0	0	0	0	0	0	0	0	0	0	0	0	0	0	0	0	0	0	0	0	0	0	0	0	0	0	0	0	0	0	0	0
202801	21	4	2008-09-26	3653	3696	0.988366	20.8	5	3	0	2018-09-27	4	2	2	1	90	4.32692	0	0	0	0	6	0.288462	0	0	0	0	0	0	0	0	0	0	0	0	0	0	0	0	0	0	0	0	0	0	0	0	0	0
202804	49	3	2014-08-12	1519	3504	0.433505	13.2	3	1	0	2018-10-09	2	0	6	2	45	3.40909	0	0	0	0	6.6	0.5	0	0	0	0	0	0	0	0	0	0	0.27	0.0204545	0	0	0	0	0	0	0	0	0	0	0	0	0	0
202834	78	3	2005-12-04	4694	5201	0.902519	18.1	6	3	0	2018-10-11	2	3	2	1	29	1.60221	0	0	0	0	5	0.276243	0	0	0	0	0	0	0	0	0	0	0	0	0	0	0	0	0	0	0	0	0	0	0	0	0	0
202834	11	3	2005-12-04	4685	4959	0.944747	19.3	5	3	0	2018-10-02	4	2	1	1	55	2.84974	0	0	0	0	0	0	0	0	0	0	0	0	0	0	0	0	0	0	0	0	0	0	2	0.103627	0	0	0	0	0	0	0	0
202834	78	3	2005-12-09	4688	5201	0.901365	18.5	7	3	0	2018-10-10	4	3	1	1	65	3.51351	0	0	0	0	0	0	0	0	0	0	0	0	0	0	0	0	0	0	0	0	0	0	0	0	0	0	0	0	0	0	0	0
202836	76	4	2012-09-07	2223	5202	0.427336	5.7	5	2	0	2018-10-09	4	0	1	2	26	4.5614	0	0	0	0	0	0	6	1.05263	2.2	0.385965	0	0	0	0	0	0	0	0	0	0	0.015	0.00263158	0	0	0	0	0	0	0	0	0	0
202864	39	3	2015-04-13	1280	3595	0.35605	23.5	4	3	1	2018-10-14	2	0	1	2	54	2.29787	0	0	0	0	0	0	0	0	0	0	0	0	0	0	0	0	0	0	0	0	0	0	0	0	0	0	0	0	0	0	0	0
202881	41	3	2010-09-28	2964	2681	1.10556	36	7	2	0	2018-11-09	3	0	1	3	90	2.5	0	0	0	0	0	0	0	0	0	0	0	0	0	0	0	0	0	0	0	0	0	0	0	0	0	0	0	0	0	0	0	0
202882	90	4	2013-09-28	1830	4307	0.42489	15.8	9	3	0	2018-10-02	2	0	2	3	50	3.16456	0	0	0	0	3	0.189873	0	0	0	0	0	0	0	0	0	0	0	0	0	0	0	0	0	0	0	0	0	0	0	0	0	0
202905	28	4	2011-09-29	2557	NA	NA	43	7	2	1	2018-09-29	3	0	2	1	120	2.7907	0	0	0	0	28	0.651163	0	0	0	0	0	0	0	0	0	0	0	0	0	0	0	0	0	0	0	0	0	0	0	0	0	0
202914	78	3	2017-03-30	1196	5201	0.229956	20.4	4	2	0	2020-07-08	3	0	1	3	20	0.980392	0	0	0	0	6	0.294118	0	0	0	0	0	0	0	0	0	0	0	0	0	0	0.06	0.00294118	0	0	0	0	0	0	0	0	0	0
202914	78	3	2017-03-30	551	5201	0.105941	23.1	4	2	0	2018-10-02	3	0	2	2	140	6.06061	0	0	0	0	0	0	0	0	0	0	0	0	0	0	0	0	0	0	0	0	0	0	0	0	0	0	0	0	0	0	0	0
202916	85	3	2008-01-01	3926	NA	NA	27.5	5	3	1	2018-10-01	2	0	1	0	30	1.09091	0	0	0	0	0	0	0	0	0	0	0	0	0	0	0	0	0	0	0	0	0	0	0	0	0	0	0	0	0	0	0	0
202925	116	3	2013-10-01	1828	5293	0.345362	6.6	4	2	0	2018-10-03	3	0	1	1	10	1.51515	0	0	0	0	2.64	0.4	0	0	0	0	0	0	0	0	0	0	0.13	0.019697	0	0	0.0198	0.003	0	0	0	0	0	0	0	0	0	0
202941	1	4	2016-11-14	690	3924	0.175841	35.4	6	2	0	2018-10-05	3	0	2	0	110	3.10734	0	0	24.5	0.69209	0	0	0	0	0	0	0	0	0	0	0	0	0	0	0	0	0.14	0.0039548	0	0	0	0	0	0	0	0	0	0
202976	50	4	2011-10-02	2566	4015	0.639103	38.6	5	2	0	2018-10-11	2	0	1	3	120	3.10881	0	0	0	0	15.44	0.4	0	0	0	0	0	0	0	0	0	0	1.54	0.0398964	0	0	0	0	0	0	0	0	0	0	0	0	0	0
202976	50	4	2011-10-03	2557	4015	0.636862	41	5	2	0	2018-10-03	4	0	2	1	140	3.41463	0	0	0	0	0	0	0	0	15	0.365854	0	0	0	0	0	0	0	0	0	0	0.16	0.00390244	0	0	0	0	0	0	0	0	0	0
202994	28	2	2011-10-02	2567	NA	NA	26.9	3	5	0	2018-10-12	2	0	7	1	40	1.48699	0	0	0	0	0	0	0	0	0	0	0	0	0	0	0	0	0	0	0	0	0	0	0	0	0	0	0	0	0	0	0	0
202994	28	2	2011-10-09	2557	NA	NA	26.9	3	4	0	2018-10-09	2	0	2	3	70	2.60223	0	0	0	0	0	0	0	0	0	0	0	0	0	0	0	0	0	0	0	0	0	0	0	0	0	0	0	0	0	0	0	0
202994	28	2	2011-10-02	2559	NA	NA	27.2	4	4	1	2018-10-04	2	0	6	3	108	3.97059	0	0	0	0	0	0	0	0	0	0	0	0	0	0	0	0	0	0	0	0	0	0	0	0	0	0	0	0	0	0	0	0
203000	49	3	2012-04-03	2389	3504	0.681792	10.3	5	1	0	2018-10-18	2	0	1	1	24	2.3301	0	0	5	0.485437	0	0	0	0	0	0	0	0	0	0	0	0	0	0	0	0	0.031	0.00300971	0	0	0	0	0	0	0	0	0	0
203004	38	3	2012-10-03	2191	4625	0.47373	6.9	5	2	1	2018-10-03	3	0	2	1	29	4.2029	0	0	2	0.289855	0	0	0	0	0	0	0	0	0	0	0	0	0	0	0	0	0.014	0.00202899	0	0	0	0	0	0	0	0	0	0
203023	93	3	2010-10-03	2927	3088	0.947863	50	6	2	0	2018-10-08	4	0	1	1	50	1	0	0	0	0	0	0	0	0	25	0.5	0	0	0	0	0	0	0	0	0	0	0.25	0.005	0	0	0	250	0	0	0	0	0	0
203045	68	3	2006-04-28	4555	4751	0.958746	28	7	2	0	2018-10-17	4	2	2	3	80	2.85714	0	0	0	0	0	0	0	0	14	0.5	0	0	0	0	0	0	1.1	0.0392857	0	0	0	0	0	0	0	0	0	0	0	0	0	0
203059	68	4	2004-10-17	5113	4751	1.07619	28.4	4	3	0	2018-10-17	2	2	1	1	60	2.11268	0	0	0	0	9	0.316901	0	0	0	0	0	0	0	0	0	0	0	0	0	0	0	0	0	0	0	0	0	0	0	0	0	0
203059	68	4	2004-10-16	5113	4751	1.07619	29.5	4	3	0	2018-10-16	4	2	1	2	100	3.38983	0	0	0	0	0	0	0	0	9	0.305085	0	0	0	0	0	0	0	0	0	0	0	0	0.6	0.020339	0	0	0	0	0	0	0	0
203060	55	2	2018-02-14	239	2281	0.104779	35.8	4	1	0	2018-10-11	5	0	NA	1	170	4.7486	0	0	0	0	10	0.27933	0	0	0	0	0	0	0	0	0	0	0	0	0	0	0.11	0.00307263	0	0	0	0	0	0	0	0	0	0
203071	93	3	2008-10-05	3665	3088	1.18685	55	6	2	0	2018-10-18	2	0	2	3	250	4.54545	0	0	33	0.6	0	0	0	0	0	0	0	0	0	0	0	0	0	0	0	0	0.33	0.006	0	0	0	0	0	0	0	0	0	0
203087	115	3	2008-10-16	3652	4887	0.747289	3.3	4	2	0	2018-10-16	2	0	6	2	30	9.09091	0	0	0	0	1.3	0.393939	0	0	0	0	0	0	0	0	0	0	0	0	0	0	0	0	0	0	0	0	0	0	0	0	0	0
203127	68	3	2006-11-09	4383	4751	0.922543	34.5	6	2	0	2018-11-09	3	0	1	2	70	2.02899	0	0	0	0	10	0.289855	0	0	0	0	0	0	0	0	0	0	0	0	0	0	0	0	0	0	0	0	0	0	0	0	0	0
203133	68	4	2007-01-08	4328	4751	0.910966	39.2	9	2	0	2018-11-14	3	0	2	1	110	2.80612	0	0	11.5	0.293367	0	0	0	0	0	0	0	0	0	0	0	0	0	0	0	0	0	0	0	0	0	0	0	0	0	0	0	0
203173	72	3	2017-02-09	617	5293	0.116569	7	6	1	0	2018-10-19	4	0	2	2	25	3.57143	0	0	0	0	0	0	0	0	2.8	0.4	0	0	0	0	0	0	0	0	0	0	0	0	2.8	0.4	0	0	0	0	0	0	0	0
203180	115	4	2013-10-09	1827	4887	0.373849	1.3	3	2	0	2018-10-10	2	0	1	1	14	10.7692	0	0	0	0	0	0	0	0	0	0	0	0	0	0	0	0	0.03	0.0230769	0	0	0	0	0	0	0	0	0	0	0	0	0	0
203189	115	1	2018-08-14	56	4887	0.011459	0.67	3	1	1	2018-10-09	4	0	2	1	10	14.9254	0	0	0	0	0	0	0	0	0	0	0	0	0	0	0	0	0	0	0	0	0	0	0	0	0	0	0	0	0	0	0	0
203198	72	4	2018-04-10	185	5293	0.0349518	2.9	3	2	0	2018-10-12	3	0	NA	0	8	2.75862	0	0	0	0	0.9	0.310345	0	0	0	0	0	0	0	0	0	0	0	0	0	0	0.009	0.00310345	0	0	0	0	0	0	0	0	0	0
203216	72	4	2006-02-04	4637	5293	0.876063	2.13	4	2	0	2018-10-16	4	0	1	2	8.5	3.99061	0	0	0	0	0.7	0.328638	0	0	0	0	0	0	0	0	0	0	0.04	0.0187793	0	0	0	0	0	0	0	0	0	0	0	0	0	0
203216	72	4	2006-02-04	4647	5293	0.877952	2	4	2	0	2018-10-26	4	0	6	1	10	5	0	0	0	0	0	0	0	0	0	0	0	0	0	0	0	0	0	0	0	0	0	0	0	0	0	0	0	0	0	0	0	0
203250	56	3	2013-01-02	2109	NA	NA	50	5	3	0	2018-10-12	3	0	2	1	370	7.4	0	0	0	0	0	0	0	0	0	0	0	0	0	0	0	0	0	0	0	0	0	0	0	0	0	0	0	0	0	0	0	0
203264	66	4	2012-10-12	2191	4891	0.447966	4.5	4	2	0	2018-10-12	4	0	1	2	30	6.66667	0	0	0	0	2.7	0.6	0	0	0	0	0	0	0	0	0	0	0	0	0	0	0.0135	0.003	0	0	0	0	0	0	0	0	0	0
203270	38	3	2015-10-11	1108	4625	0.239568	5.98	4	2	0	2018-10-23	4	0	1	2	30	5.01672	0	0	0	0	0	0	0	0	1.8	0.301003	0	0	0	0	0	0	0	0	0	0	0	0	1.2	0.200669	0	0	0	0	0	0	0	0
203293	54	4	2009-10-12	3321	4642	0.715424	30	6	3	0	2018-11-15	2	2	5	2	100	3.33333	0	0	15	0.5	0	0	0	0	0	0	0	0	0	0	0	0	0	0	0	0	0	0	6	0.2	0	0	0	0	0	0	0	0
203299	39	3	2013-10-12	1860	3595	0.517385	34.7	3	3	0	2018-11-15	2	0	2	2	150	4.32277	0	0	0	0	10	0.288184	0	0	0	0	0	0	0	0	0	0	0	0	0	0	0	0	0	0	0	0	0	0	0	0	0	0
203304	99	3	2005-10-12	4759	4757	1.00042	10.6	4	2	0	2018-10-23	2	3	2	1	20	1.88679	0	0	0	0	0	0	0	0	0	0	0	0	0	0	0	0	0	0	0	0	0	0	0	0	0	0	0	0	0	0	0	0
203329	50	4	2013-10-15	1826	4015	0.454795	21	3	3	0	2018-10-15	3	0	1	1	80	3.80952	0	0	0	0	6.3	0.3	0	0	0	0	0	0	0	0	0	0	0	0	0	0	0.063	0.003	0	0	0	0	0	0	0	0	0	0
203331	101	3	2014-05-10	1619	5021	0.322446	4.5	5	2	1	2018-10-15	2	0	6	2	35	7.77778	0	0	0	0	0	0	0	0	0	0	0	0	0	0	0	0	0.18	0.04	0	0	0	0	0	0	0	0	0	0	0	0	0	0
203336	38	4	2010-10-15	2924	4625	0.632216	11.3	7	2	0	2018-10-17	3	0	2	1	50	4.42478	0	0	0	0	6	0.530973	0	0	0	0	0	0	0	0	0	0	0.27	0.0238938	0	0	0	0	0	0	0	0	0	0	0	0	0	0
203349	92	4	2010-04-07	3117	4015	0.776339	40	6	1	0	2018-10-19	3	0	1	0	130	3.25	0	0	0	0	20	0.5	0	0	0	0	0	0	0	0	0	0	2	0.05	0	0	0	0	0	0	0	0	0	0	0	0	0	0
203352	68	4	2006-10-15	4400	4751	0.926121	32.6	6	2	0	2018-11-01	2	0	2	2	120	3.68098	0	0	0	0	23	0.705521	0	0	0	0	0	0	0	0	0	0	0	0	0	0	0.025	0.000766871	0	0	0	0	0	0	0	0	0	0
203358	78	3	2012-10-19	2644	5201	0.508364	30	6	2	0	2020-01-15	3	0	2	1	40	1.33333	4	0.133333	0	0	0	0	0	0	0	0	0	0	0	0	0	0	0	0	0	0	0	0	0	0	0	0	0	0	0	0	0	0
203358	78	3	2012-10-19	2191	5201	0.421265	24	5	2	0	2018-10-19	3	0	1	2	80	3.33333	0	0	0	0	12	0.5	0	0	0	0	0	0	0	0	0	0	0.96	0.04	0	0	0.072	0.003	0	0	0	0	0	0	0	0	0	0
203369	57	3	2010-10-15	3008	3628	0.829107	33	4	2	0	2019-01-09	4	0	2	2	90	2.72727	0	0	0	0	0	0	0	0	13	0.393939	0	0	0	0	0	0	0	0	0	0	0.17	0.00515152	0	0	0	0	0	0	0	0	0	0
203369	57	3	2010-10-15	3010	3628	0.829658	33	4	2	0	2019-01-11	4	0	1	1	90	2.72727	0	0	0	0	10	0.30303	0	0	0	0	0	0	0	0	0	0	0	0	0	0	0.03	0.000909091	0	0	0	0	0	0	0	0	0	0
203384	72	3	2008-10-16	3653	5293	0.690157	8.8	6	2	0	2018-10-17	2	0	1	1	35	3.97727	0	0	2.5	0.284091	0	0	0	0	0	0	0	0	0	0	0	0	0.18	0.0204545	0	0	0	0	0	0	0	0	0	0	0	0	0	0
203404	76	3	2008-03-24	3867	5202	0.743368	7.8	7	2	0	2018-10-25	2	0	2	1	40	5.12821	0	0	0	0	1.8	0.230769	0	0	0	0	0	0	0	0	0	0	0	0	0	0	0	0	1.25	0.160256	0	0	0	0	0	0	0	0
203436	106	2	2018-03-07	232	4380	0.052968	16.4	4	1	0	2018-10-25	2	0	1	1	70	4.26829	0	0	6.5	0.396341	0	0	0	0	0	0	0	0	0	0	0	0	0.33	0.020122	0	0	0	0	0	0	0	0	0	0	0	0	0	0
203455	35	3	2005-10-23	4748	4137	1.14769	14.2	5	1	0	2018-10-23	4	0	1	2	65	4.57746	0	0	0	0	0	0	0	0	4.3	0.302817	0	0	0	0	0	0	0.3	0.0211268	0	0	0	0	0	0	0	0	0	0	0	0	0	0
203544	76	4	2006-06-23	4525	5202	0.869858	4	3	2	0	2018-11-12	2	0	1	2	28	7	0	0	0	0	2.4	0.6	0	0	0	0	0	0	0	0	0	0	0	0	0	0	0	0	0	0	0	0	0	0	0	0	0	0
203556	28	3	2005-10-22	4801	NA	NA	35.1	4	3	0	2018-12-14	2	0	2	2	40	1.1396	0	0	0	0	10	0.2849	0	0	0	0	0	0	0	0	0	0	0	0	0	0	0	0	0	0	0	0	0	0	0	0	0	0
203556	28	3	2005-10-22	4827	NA	NA	35.1	4	2	0	2019-01-09	4	0	2	2	60	1.7094	0	0	0	0	10	0.2849	0	0	0	0	0	0	0	0	0	0	0	0	0	0	0	0	0	0	0	0	0	0	0	0	0	0
203556	28	3	2005-10-22	4772	NA	NA	37	5	3	0	2018-11-15	2	0	1	1	130	3.51351	0	0	0	0	11	0.297297	0	0	0	0	0	0	0	0	0	0	0	0	0	0	0	0	0	0	0	0	0	0	0	0	0	0
203571	20	3	2008-10-23	3655	3986	0.916959	6.2	4	2	0	2018-10-26	4	0	5	1	16	2.58065	0	0	0	0	3.72	0.6	6.2	1	0	0	0	0	0	0	0	0	0.06	0.00967742	0	0	0	0	0	0	0	0	0	0	0	0	0	0
203648	68	3	2007-10-25	4023	4751	0.846769	40.2	6	2	0	2018-10-30	4	0	2	3	160	3.9801	0	0	0	0	12	0.298507	0	0	0	0	0	0	0	0	0	0	0	0	0	0	0	0	0	0	0	0	0	0	0	0	0	0
203649	23	4	2007-10-25	4025	4701	0.856201	18.8	7	3	0	2018-11-01	2	3	1	3	70	3.7234	0	0	0	0	7.5	0.398936	0	0	0	0	0	0	0	0	0	0	0	0	0	0	0	0	0	0	0	0	0	0	0	0	0	0
203651	78	3	2011-10-31	2557	5201	0.491636	10.2	5	3	0	2018-10-31	4	2	1	2	55	5.39216	0	0	0	0	4	0.392157	0	0	0	0	0	0	0	0	0	0	0	0	0	0	0	0	0	0	0	0	0	0	0	0	0	0
203652	3	4	2015-10-26	1096	NA	NA	25	4	3	1	2018-10-26	2	0	1	1	10	0.4	0	0	0	0	0	0	0	0	0	0	0	0	0	0	0	0	0	0	0	0	0	0	0	0	0	0	0	0	0	0	0	0
203664	80	3	2006-10-26	4418	4015	1.10037	4.8	5	2	0	2018-11-30	2	0	NA	1	13	2.70833	0	0	0	0	2.4	0.5	0	0	0	0	0	0	0	0	0	0	0.1	0.0208333	0	0	0	0	0	0	0	0	0	0	0	0	0	0
203706	49	3	2013-10-28	1826	3504	0.521119	12.4	4	2	0	2018-10-28	3	0	1	0	67	5.40323	0	0	0	0	4	0.322581	0	0	0	0	0	0	0	0	0	0	0	0	0	0	0	0	0	0	0	0	0	0	0	0	0	0
203726	30	4	2014-04-29	1645	4171	0.39439	7.6	4	1	0	2018-10-30	2	0	1	2	35	4.60526	0	0	0	0	1.5	0.197368	0	0	0	0	0	0	0	0	0	0	0	0	0	0	0	0	0	0	0	0	0	0	0	0	0	0
203728	38	4	2009-10-30	3288	4625	0.710919	4.2	5	2	0	2018-10-31	4	0	7	2	10	2.38095	0	0	0	0	1.7	0.404762	0	0	0	0	0	0	0	0	0	0	0	0	0	0	0.013	0.00309524	0	0	0	0	0	0	0	0	0	0
203757	101	3	2010-07-01	3072	5021	0.61183	8	4	3	0	2018-11-28	4	0	1	2	10	1.25	0	0	0	0	0	0	0	0	0	0	0	0	0	0	0	0	0	0	0	0	0	0	0	0	0	0	0	0	0	0	0	0
203757	101	3	2010-02-24	3277	5021	0.652659	7.8	7	2	0	2019-02-14	2	0	1	2	30	3.84615	0	0	0	0	2	0.25641	0	0	0	0	0	0	0	0	0	0	0	0	0	0	0.025	0.00320513	0	0	0	0	0	0	0	0	0	0
203757	101	3	2010-02-24	3508	5021	0.698666	7.35	4	2	0	2019-10-03	4	0	1	1	30	4.08163	0	0	0	0	0	0	0	0	2.2	0.29932	0	0	0	0	0	0	0	0	0	0	0	0	0	0	0	0	0	0	0	0	0	0
203765	49	4	2014-10-09	1483	3504	0.423231	9.5	6	2	0	2018-10-31	3	0	6	2	100	10.5263	0	0	0	0	0	0	0	0	0	0	0	0	0	0	0	0	0	0	0	0	0	0	0	0	0	0	0	0	0	0	0	0
203774	116	3	2009-02-24	3914	5293	0.739467	9.5	6	2	0	2019-11-13	3	2	5	0	10	1.05263	0	0	0	0	1.9	0.2	0	0	0	0	0	0	0	0	0	0	0.19	0.02	0	0	0	0	0	0	0	0	0	0	0	0	0	0
203774	76	3	2009-02-24	3538	5202	0.680123	9.4	5	2	0	2018-11-02	3	0	2	3	40	4.25532	0	0	0	0	3	0.319149	0	0	0	0	0	0	0	0	0	0	0	0	0	0	0	0	0	0	0	0	0	0	0	0	0	0
203787	21	3	2009-11-02	3290	3696	0.890152	33.4	5	2	0	2018-11-05	2	0	1	1	70	2.09581	0	0	0	0	10	0.299401	0	0	0	0	0	0	0	0	0	0	0	0	0	0	0	0	0	0	0	0	0	0	0	0	0	0
203830	78	4	2017-05-31	520	5201	0.0999808	20.3	3	2	0	2018-11-02	2	0	1	1	12	0.591133	0	0	0	0	0	0	0	0	0	0	0	0	0	0	0	0	0	0	0	0	0	0	0	0	0	0	0	0	0	0	0	0
203850	19	4	2004-05-01	5760	4745	1.21391	6.6	4	3	0	2020-02-07	4	0	2	2	21	3.18182	0	0	0	0	0	0	0	0	0	0	0	0	0	0	0	0	0	0	0	0	0	0	0	0	0	0	0	0	0	0	0	0
203850	116	4	2004-11-08	5114	5293	0.966182	8.9	7	2	0	2018-11-09	3	0	2	2	40	4.49438	0	0	0	0	0	0	0	0	3.5	0.393258	0	0	0	0	0	0	0	0	0	0	0	0	0	0	0	0	0	0	0	0	0	0
203850	19	4	2004-05-01	5767	4745	1.21538	6.8	4	2	0	2020-02-14	5	0	2	1	40	5.88235	0	0	0	0	0	0	0	0	3.5	0.514706	0	0	0	0	0	0	0	0	0	0	0	0	0	0	0	0	0	0	0	0	0	0
203903	101	3	2009-11-04	3288	5021	0.65485	7.5	7	2	0	2018-11-05	2	0	2	3	20	2.66667	0	0	0	0	1.5	0.2	0	0	0	0	0	0	0	0	0	0	0	0	0	0	0.015	0.002	0	0	0	0	0	0	0	0	0	0
203904	68	1	2018-03-04	246	4751	0.0517786	25.2	4	3	0	2018-11-05	4	0	1	1	70	2.77778	0	0	0	0	0	0	0	0	0	0	0	0	0	0	0	0	0	0	0	0	0	0	0	0	0	0	0	0	0	0	0	0
203904	68	1	2018-03-04	248	4751	0.0521995	25.2	3	3	0	2018-11-07	3	0	1	NA	140	5.55556	0	0	0	0	0	0	0	0	0	0	0	0	0	0	0	0	0	0	0	0	0	0	0	0	0	0	0	0	0	0	0	0
203906	68	3	2006-11-04	4383	4751	0.922543	50	6	3	1	2018-11-04	2	0	1	1	130	2.6	0	0	0	0	0	0	0	0	0	0	0	0	0	0	0	0	0	0	0	0	0	0	0	0	0	0	0	0	0	0	0	0
203927	30	4	2013-11-05	1939	4171	0.464877	8.9	6	2	0	2019-02-26	4	0	2	2	30	3.37079	0	0	0	0	0	0	0	0	4.8	0.539326	0	0	0	0	0	0	0	0	0	0	0	0	0	0	0	0	0	0	0	0	0	0
203958	28	3	2017-11-20	353	NA	NA	25.2	4	2	0	2018-11-08	4	0	2	2	60	2.38095	0	0	0	0	10	0.396825	0	0	0	0	0	0	0	0	0	0	0	0	0	0	0.025	0.000992063	0	0	0	0	0	0	0	0	0	0
204012	101	4	2008-11-07	3654	5021	0.727743	2.05	4	3	0	2018-11-09	4	0	5	0	6	2.92683	0	0	0	0	0.5	0.243902	0	0	0	0	0	0	0	0	0	0	0	0	0	0	0	0	0	0	0	0	0	0	0	0	0	0
204021	54	4	2008-11-07	3654	4642	0.787161	36	5	2	0	2018-11-09	2	0	1	2	110	3.05556	0	0	0	0	0	0	0	0	0	0	0	0	0	0	0	0	0	0	0	0	0	0	0	0	0	0	0	0	0	0	0	0
204044	32	4	2012-11-08	2192	3811	0.575177	3.8	5	2	0	2018-11-09	2	0	1	1	10	2.63158	0	0	0	0	1.9	0.5	0	0	0	0	0	0	0	0	0	0	0	0	0	0	0	0	0	0	0	0	0	0	0	0	0	0
204089	32	1	2009-11-11	3288	3811	0.862766	5.5	4	3	0	2018-11-12	3	2	1	2	10	1.81818	0	0	0	0	0	0	0	0	0	0	0	0	0	0	0	0	0	0	0	0	0	0	0	0	0	0	0	0	0	0	0	0
204092	85	4	2018-04-11	216	NA	NA	20.8	5	3	0	2018-11-13	3	0	2	1	44	2.11538	0	0	0	0	6.3	0.302885	0	0	0	0	0	0	0	0	0	0	0	0	0	0	0	0	0	0	0	0	0	0	0	0	0	0
204107	78	3	2012-11-12	2191	5201	0.421265	11.6	7	2	1	2018-11-12	3	0	2	2	20	1.72414	0	0	0	0	3.5	0.301724	0	0	0	0	0	0	0	0	0	0	0	0	0	0	0	0	0	0	0	0	0	0	0	0	0	0
204109	72	4	2014-11-12	1477	5293	0.279048	3.1	5	1	0	2018-11-28	3	0	2	2	15	4.83871	0	0	1	0.322581	0	0	0	0	0	0	0	0	0	0	0	0	0	0	0	0	0	0	0	0	0	0	0	0	0	0	0	0
204211	115	1	2016-02-19	1462	4887	0.299161	1.69	4	2	0	2020-02-20	4	0	1	1	5	2.95858	0	0	0	0	0	0	0	0	0.8	0.473373	0	0	0	0	0	0	0	0	0	0	0.009	0.00532544	0	0	0	0	0	0	0	0	0	0
204211	115	3	2015-11-14	1096	4887	0.224268	2.1	4	2	0	2018-11-14	4	0	6	3	8	3.80952	0	0	0	0	0.6	0.285714	0	0	0	0	0	0	0	0	0	0	0	0	0	0	0	0	0.6	0.285714	0	0	0	0	0	0	0	0
204214	36	3	2007-03-13	4279	4502	0.950466	34.4	8	2	0	2018-11-29	4	0	2	1	200	5.81395	0	0	0	0	0	0	0	0	0	0	0	0	0	0	0	0	0	0	0	0	0	0	0	0	0	0	0	0	0	0	0	0
204224	20	4	2011-11-13	2564	3986	0.643251	9	5	2	0	2018-11-20	4	4	1	1	38	4.22222	0	0	0	0	2.7	0.3	0	0	0	0	0	0	0	0	0	0	0.18	0.02	0	0	0	0	0	0	0	0	0	0	0	0	0	0
204232	105	3	2017-11-13	367	4654	0.0788569	26	4	2	0	2018-11-15	3	0	2	3	120	4.61538	0	0	7.8	0.3	0	0	0	0	0	0	0	0	0	0	0	0	0	0	0	0	0.078	0.003	0	0	0	0	0	0	0	0	0	0
204246	78	4	2008-11-14	3652	5201	0.702173	28	8	2	0	2018-11-14	4	0	2	1	110	3.92857	0	0	0	0	0	0	0	0	10	0.357143	0	0	0	0	0	0	0	0	0	0	0	0	0	0	0	0	0	0	0	0	0	0
204296	72	4	2011-11-14	2577	5293	0.486869	6.83	6	2	0	2018-12-04	4	0	1	1	20	2.92826	0	0	0	0	0	0	0	0	0	0	0	0	0	0	0	0	0	0	0	0	0	0	0	0	0	0	0	0	0	0	0	0
204296	72	4	2011-11-14	2759	5293	0.521254	8.74	6	3	0	2019-06-04	4	0	2	1	50	5.72082	0	0	0	0	0	0	0	0	3.5	0.400458	0	0	0	0	0	0	0	0	0	0	0.03	0.00343249	0	0	0	0	0	0	0	0	0	0
204311	11	3	2011-10-30	2922	4959	0.589232	13.2	4	1	0	2019-10-30	2	0	2	2	30	2.27273	0	0	0	0	3.2	0.242424	0	0	0	0	0	0	0	0	0	0	0	0	0	0	0.04	0.0030303	0	0	0	0	0	0	0	0	0	0
204319	18	3	2009-11-16	3287	4699	0.699511	35	4	2	0	2018-11-16	2	0	1	2	80	2.28571	0	0	0	0	18	0.514286	0	0	0	0	0	0	0	0	0	0	0	0	0	0	0	0	0	0	0	0	0	0	0	0	0	0
204319	18	3	2009-11-15	3292	4699	0.700575	36	5	4	1	2018-11-20	2	0	2	2	140	3.88889	0	0	0	0	0	0	0	0	0	0	0	0	0	0	0	0	0	0	0	0	0	0	0	0	0	0	0	0	0	0	0	0
204323	78	4	2016-11-15	731	5201	0.14055	13.3	3	3	0	2018-11-16	5	0	1	3	60	4.51128	0	0	5	0.37594	0	0	0	0	0	0	0	0	0	0	0	0	0	0	0	0	0	0	0	0	0	0	0	0	0	0	0	0
204330	101	3	2013-11-15	1831	5021	0.364668	7.26	4	2	0	2018-11-20	3	0	2	2	18	2.47934	0	0	0	0	3	0.413223	0	0	0	0	0	0	0	0	0	0	0	0	0	0	0.01	0.00137741	0	0	0	0	0	0	0	0	0	0
204339	68	4	2012-11-15	2196	4751	0.462218	20.1	5	2	0	2018-11-20	3	0	1	1	100	4.97512	0	0	0	0	10	0.497512	0	0	0	0	0	0	0	0	0	0	0.8	0.039801	0	0	0	0	0	0	0	0	0	0	0	0	0	0
204345	116	3	2007-11-16	4023	5293	0.76006	6.7	3	2	0	2018-11-21	4	2	2	1	30	4.47761	0	0	0	0	4	0.597015	0	0	0	0	0	0	0	0	0	0	0	0	0	0	0	0	0	0	0	0	0	0	0	0	0	0
204351	78	4	2014-12-04	1461	5201	0.280908	31	6	2	0	2018-12-04	2	0	2	NA	44	1.41935	0	0	0	0	15.5	0.5	0	0	0	0	0	0	0	0	0	0	0	0	0	0	0.09	0.00290323	0	0	0	0	0	0	0	0	0	0
204398	68	4	2010-11-18	2922	4751	0.615028	23	7	4	1	2018-11-18	2	0	2	2	70	3.04348	0	0	0	0	0	0	0	0	0	0	0	0	0	0	0	0	0	0	0	0	0	0	0	0	0	0	0	0	0	0	0	0
204412	78	3	2007-11-20	4019	5201	0.772736	34.6	5	2	0	2018-11-21	4	0	2	1	50	1.44509	0	0	0	0	10	0.289017	0	0	0	0	0	0	0	0	0	0	0	0	0	0	0	0	0	0	0	0	0	0	0	0	0	0
204432	78	2	2018-02-27	282	5201	0.0542203	24.7	5	1	0	2018-12-06	5	0	2	3	80	3.23887	0	0	0	0	7.4	0.299595	0	0	0	0	0	0	0	0	0	0	0	0	0	0	0.075	0.00303644	0	0	0	0	0	0	0	0	0	0
204458	20	4	2008-11-20	3652	3986	0.916207	9.2	4	3	1	2018-11-20	2	4	8	1	30	3.26087	0	0	0	0	0	0	0	0	0	0	0	0	0	0	0	0	0	0	0	0	0	0	0	0	0	0	0	0	0	0	0	0
204501	35	2	2008-11-21	3710	4137	0.896785	9.5	5	1	0	2019-01-18	1	0	2	2	28	2.94737	0	0	0	0	3	0.315789	0	0	0	0	0	0	0	0	0	0	0	0	0	0	0.02	0.00210526	0	0	0	0	0	0	0	0	0	0
204520	32	3	2009-11-21	3464	3811	0.908948	2.3	4	1	0	2019-05-17	1	0	2	2	16	6.95652	0	0	0	0	0.7	0.304348	0	0	0	0	0	0	0	0	0	0	0.02	0.00869565	0	0	0.005	0.00217391	0	0	0	0	0	0	0	0	0	0
204541	116	3	2016-02-22	1005	5293	0.189873	6.6	4	2	1	2018-11-23	3	0	NA	2	28	4.24242	0	0	0	0	3	0.454545	0	0	0	0	0	0	0	0	0	0	0	0	0	0	0	0	0	0	0	0	0	0	0	0	0	0
204551	116	3	2007-11-23	4018	5293	0.759116	5.7	4	3	1	2018-11-23	2	3	2	0	10	1.75439	0	0	0	0	0	0	0	0	0	0	0	0	0	0	0	0	0	0	0	0	0	0	0	0	0	0	0	0	0	0	0	0
204676	68	4	2011-11-27	2558	4751	0.538413	34.3	4	3	0	2018-11-28	2	0	1	1	50	1.45773	0	0	0	0	0	0	0	0	0	0	0	0	0	0	0	0	0	0	0	0	0	0	0	0	0	0	0	0	0	0	0	0
204677	68	4	2013-03-28	2080	4751	0.437803	22.4	4	1	0	2018-12-07	1	0	1	2	80	3.57143	0	0	6.5	0.290179	0	0	0	0	0	0	0	0	0	0	0	0	0	0	0	0	0.09	0.00401786	0	0	0	0	0	0	0	0	0	0
204694	7	2	2013-11-28	2022	3285	0.615525	27.8	6	2	0	2019-06-12	3	0	1	1	110.1	3.96043	0	0	8	0.28777	0	0	0	0	0	0	0	0	0	0	0	0	0	0	0	0	0.08	0.0028777	0	0	0	0	0	0	0	0	0	0
204701	38	3	2005-11-30	4748	4625	1.02659	6.37	5	2	1	2018-11-30	4	0	2	1	33.5	5.25903	0.7	0.10989	0	0	0	0	0	0	0	0	0	0	0	0	0	0	0	0	0	0	0	0	0	0	0	0	0	0	0	0	0	0
204746	90	1	2016-06-03	913	4307	0.21198	10.45	4	1	1	2018-12-03	2	0	1	2	20	1.91388	0	0	0	0	5	0.478469	0	0	0	0	0	0	0	0	0	0	0.05	0.00478469	0	0	0	0	0	0	0	0	0	0	0	0	0	0
204748	68	1	2015-11-30	1556	4751	0.32751	31.7	4	2	0	2020-03-04	4	0	2	1	86	2.71293	0	0	0	0	0	0	0	0	10	0.315457	0	0	0	0	0	0	0	0	0	0	0	0	0	0	0	0	0	0	0	0	0	0
204751	21	4	2008-11-30	3652	3696	0.988095	34	3	4	1	2018-11-30	2	NA	2	1	14	0.411765	0	0	0	0	0	0	0	0	0	0	0	0	0	0	0	0	0	0	0	0	0	0	0	0	0	0	0	0	0	0	0	0
204754	72	4	2009-11-30	3292	5293	0.621954	4.3	3	3	0	2018-12-05	5	0	4	1	22	5.11628	0	0	0	0	0	0	0	0	0	0	0	0	0	0	0	0	0	0	0	0	0	0	0	0	0	0	0	0	0	0	0	0
204778	115	3	2007-12-01	4024	4887	0.823409	8.8	6	3	0	2018-12-07	4	0	2	2	50	5.68182	0	0	0	0	0	0	0	0	0	0	0	0	0	0	0	0	0	0	0	0	0	0	0	0	0	0	0	0	0	0	0	0
204780	14	4	2005-12-01	4750	4676	1.01583	8.3	4	2	0	2018-12-03	4	0	1	2	30	3.61446	0	0	0	0	4	0.481928	0	0	0	0	0	0	0	0	0	0	0	0	0	0	0	0	1.5	0.180723	0	0	0	0	0	0	0	0
204805	68	4	2011-12-03	2558	4751	0.538413	31.8	5	2	0	2018-12-04	2	0	1	3	60	1.88679	0	0	0	0	16	0.503145	0	0	0	0	0	0	0	0	0	0	0	0	0	0	0.1	0.00314465	0	0	0	0	0	0	0	0	0	0
204835	116	3	2017-12-03	366	5293	0.0691479	7.5	4	2	1	2018-12-04	2	0	2	1	26	3.46667	0	0	0	0	0	0	0	0	0	0	0	0	0	0	0	0	0	0	0	0	0	0	0	0	0	0	0	0	0	0	0	0
204854	41	3	2015-12-04	1104	2681	0.411787	15.5	3	3	0	2018-12-12	4	0	NA	3	58	3.74194	0	0	0	0	0	0	0	0	7.75	0.5	0	0	0	0	0	0	0	0	0	0	0.0775	0.005	0	0	0	0	0	0	0	0	0	0
204862	38	3	2018-03-05	277	4625	0.0598919	8	4	3	0	2018-12-07	3	0	2	1	12	1.5	0	0	0	0	3.2	0.4	0	0	0	0	0	0	0	0	0	0	0	0	0	0	0	0	0	0	0	0	0	0	0	0	0	0
204880	115	4	2010-12-05	2971	4887	0.607939	2.06	4	1	0	2019-01-23	3	0	NA	2	12	5.82524	0	0	0	0	0.8	0.38835	0	0	0	0	0	0	0	0	0	0	0	0	0	0	0.006	0.00291262	0	0	0	0	0	0	0	0	0	0
204967	12	4	2011-04-30	2791	NA	NA	28.4	5	3	0	2018-12-20	2	0	1	2	100	3.52113	0	0	0	0	8.5	0.299296	0	0	0	0	0	0	0	0	0	0	0	0	0	0	0.135	0.00475352	0	0	0	0	0	0	0	0	0	0
204974	85	1	2016-12-07	734	NA	NA	31.5	5	2	0	2018-12-11	2	3	1	2	160	5.07937	0	0	0	0	9.5	0.301587	0	0	0	0	0	0	0	0	0	0	0	0	0	0	0	0	0	0	0	0	0	0	0	0	0	0
204987	118	4	2010-12-09	2922	NA	NA	25.8	6	4	1	2018-12-09	2	0	1	3	74	2.86822	0	0	0	0	0	0	0	0	0	0	0	0	0	0	0	0	0	0	0	0	0	0	0	0	0	0	0	0	0	0	0	0
204992	75	4	2009-12-10	3287	4745	0.692729	4.6	3	3	0	2018-12-10	3	0	2	3	15	3.26087	0	0	0	0	3.2	0.695652	0	0	0	0	0	0	0	0	0.172	0.0373913	0	0	0	0	0	0	1.9	0.413043	0	0	0	0	0	0	0	0
205009	76	3	2008-12-10	1	5202	0.000192234	8.45	5	3	0	2008-12-11	3	0	1	2	50	5.91716	0	0	0	0	2.5	0.295858	0	0	0	0	0	0	0	0	0	0	0	0	0	0	0	0	0	0	0	0	0	0	0	0	0	0
205012	68	1	2018-03-10	277	4751	0.0583035	29.7	5	2	0	2018-12-12	4	0	7	2	130	4.3771	0	0	0	0	0	0	0	0	0	0	0	0	0	0	0	0	0	0	0	0	0	0	0	0	0	0	0	0	0	0	0	0
205027	78	1	2013-12-10	1976	5201	0.379927	10.62	5	2	0	2019-05-09	2	0	1	1	50	4.7081	1	0.094162	0	0	0	0	0	0	0	0	0	0	0	0	0	0	0	0	0	0	0	0	0	0	0	0	0	0	0	0	0	0
205039	78	4	2012-12-10	2191	5201	0.421265	37.8	7	3	1	2018-12-10	2	0	1	1	130	3.43915	0	0	0	0	7.5	0.198413	0	0	0	0	0	0	0	0	0	0	0	0	0	0	0.035	0.000925926	0	0	0	0	0	0	0	0	0	0
205070	93	4	2016-12-11	761	3088	0.246438	37.4	3	2	0	2019-01-11	3	0	2	2	40	1.06952	0	0	0	0	18	0.481283	0	0	0	0	0	0	0	0	0	0	0	0	0	0	0.1	0.0026738	0	0	0	0	0	0	0	0	0	0
205070	93	4	2016-12-11	866	3088	0.28044	37.2	5	2	0	2019-04-26	3	0	1	2	80	2.15054	0	0	0	0	19	0.510753	0	0	0	0	0	0	0	0	0	0	1.1	0.0295699	0	0	0.11	0.00295699	0	0	0	0	0	0	0	0	0	0
205080	68	4	2009-12-12	3295	4751	0.693538	28.1	4	3	0	2018-12-20	4	0	2	1	90	3.20285	0	0	0	0	24	0.854093	0	0	0	0	0	0	0	0	0	0	0	0	0	0	0	0	0	0	0	0	0	0	0	0	0	0
205080	68	4	2009-12-12	3296	4751	0.693749	28.1	4	3	0	2018-12-21	3	0	2	2	90	3.20285	0	0	0	0	8	0.284698	0	0	0	0	0	0	0	0	0	0	0	0	0	0	0	0	0	0	0	0	0	0	0	0	0	0
205112	50	3	2008-12-13	3681	4015	0.916812	48.4	6	2	0	2019-01-11	5	0	2	3	100	2.06612	0	0	0	0	15	0.309917	0	0	0	0	0	0	0	0	0	0	1	0.0206612	0	0	0	0	0	0	0	0	0	0	0	0	0	0
205112	50	3	2008-12-13	3706	4015	0.923039	14.9	7	3	0	2019-02-05	2	0	2	1	98	6.57718	0	0	15	1.00671	0	0	0	0	0	0	0	0	0	0	0	0	0	0	0	0	0.05	0.0033557	0	0	0	0	0	0	0	0	0	0
205113	78	4	2008-12-13	3993	5201	0.767737	25	9	3	0	2019-11-19	2	0	1	1	70	2.8	0	0	0	0	0	0	0	0	0	0	0	0	0	0	0	0	0	0	0	0	0	0	0	0	0	0	0	0	0	0	0	0
205113	78	4	2008-12-13	3992	5201	0.767545	25	9	3	0	2019-11-18	4	0	1	2	150	6	0	0	0	0	0	0	0	0	5	0.2	0	0	0	0	0	0	0	0	0	0	0	0	0	0	0	0	0	0	0	0	0	0
205130	116	4	2011-12-14	2560	5293	0.483658	5.08	5	2	1	2018-12-17	3	0	2	3	30	5.90551	0	0	0	0	0	0	0	0	0	0	0	0	0	0	0	0	0	0	0	0	0	0	0	0	0	0	0	0	0	0	0	0
205139	85	3	2008-01-14	3990	NA	NA	25.6	4	2	0	2018-12-17	4	0	1	2	50	1.95312	0	0	0	0	8	0.3125	0	0	0	0	0	0	0	0	0	0	0	0	0	0	0.08	0.003125	0	0	0	0	0	0	0	0	0	0
205150	110	3	2015-12-14	1101	4331	0.254214	45	4	2	0	2018-12-19	4	0	2	3	100	2.22222	0	0	0	0	0	0	0	0	23	0.511111	0	0	0	0	0	0	0	0	0	0	0.14	0.00311111	0	0	0	0	0	0	0	0	0	0
205163	49	4	2012-12-15	2225	3504	0.634989	9.6	4	2	0	2019-01-18	4	0	1	1	30	3.125	0	0	0	0	0	0	0	0	3	0.3125	0	0	0	0	0	0	0	0	0	0	0	0	0	0	0	0	0	0	0	0	0	0
205197	38	4	2013-12-17	1826	4625	0.394811	9.3	8	3	0	2018-12-17	3	0	2	3	40	4.30108	0	0	0	0	2.8	0.301075	0	0	0	0	0	0	0	0	0	0	0	0	0	0	0	0	0	0	0	0	0	0	0	0	0	0
205203	78	3	2014-06-07	1655	5201	0.318208	27.4	4	2	0	2018-12-18	4	0	2	1	10	0.364964	0	0	0	0	0	0	0	0	17	0.620438	0	0	0	0	0	0	0	0	0	0	0.135	0.00492701	0	0	0	0	0	0	0	0	0	0
205232	91	3	2011-12-18	2586	NA	NA	8.8	4	1	0	2019-01-16	2	0	1	2	30	3.40909	0	0	0	0	2.64	0.3	8.8	1	0	0	0	0	0	0	0	0	0	0	0	0	0.0176	0.002	0	0	0	0	0	0	0	0	0	0
205234	115	4	2013-12-03	1842	4887	0.376918	1.6	4	3	0	2018-12-19	4	0	2	1	8.5	5.3125	0	0	0	0	0.5	0.3125	0	0	0	0	0	0	0	0	0	0	0	0	0	0	0	0	0	0	0	0	0	0	0	0	0	0
205276	101	4	2011-12-20	2558	5021	0.50946	7.37	4	3	1	2018-12-21	4	0	1	2	14	1.89959	0	0	0	0	2.94	0.398915	0	0	0	0	0	0	0	0	0	0	0	0	0	0	0	0	0	0	0	0	0	0	0	0	0	0
205303	101	3	2010-12-22	2923	5021	0.582155	4.7	5	2	1	2018-12-23	2	NA	2	2	15	3.19149	0	0	0	0	1.9	0.404255	0	0	0	0	0	0	0	0	0	0	0	0	0	0	0	0	0	0	0	0	0	0	0	0	0	0
205308	84	3	2007-02-24	4319	4656	0.92762	27	9	3	1	2018-12-22	3	0	3	0	80	2.96296	0	0	0	0	2.7	0.1	0	0	0	0	0	0	0	0	0	0	0	0	0	0	0.025	0.000925926	0	0	0	0	0	0	0	0	0	0
205317	11	3	2013-12-23	1925	4959	0.388183	17.6	6	2	0	2019-04-01	4	0	2	1	70	3.97727	0	0	0	0	5	0.284091	0	0	0	0	0	0	0	0	0	0	0	0	0	0	0.05	0.00284091	0	0	0	0	0	0	0	0	0	0
205317	11	3	2013-12-23	1829	4959	0.368824	17.1	5	2	0	2018-12-26	4	0	1	3	100	5.84795	0	0	0	0	4	0.233918	0	0	0	0	0	0	0	0	0	0	0	0	0	0	0	0	0	0	0	0	0	0	0	0	0	0
205320	68	3	2008-12-23	3652	4751	0.76868	25.7	5	2	1	2018-12-23	4	0	6	2	100	3.89105	0	0	0	0	13	0.505837	0	0	0	0	0	0	0	0	0	0	0	0	0	0	0	0	5	0.194553	0	0	0	0	0	0	0	0
205324	28	3	2014-12-23	1464	NA	NA	28.7	4	2	0	2018-12-26	3	0	1	1	50.6	1.76307	0	0	0	0	8.61	0.3	0	0	0	0	0	0	0	0	0	0	0	0	0	0	0.14	0.00487805	0	0	0	0	0	0	0	0	0	0
205342	62	4	2014-12-24	1476	4592	0.321429	24	6	2	0	2019-01-08	2	0	1	3	26	1.08333	0	0	0	0	12	0.5	0	0	0	0	0	0	0	0	0	0	0	0	0	0	0.25	0.0104167	0	0	0	0	0	0	0	0	0	0
205342	62	4	2014-12-24	1468	4592	0.319686	26.1	4	2	1	2018-12-31	2	0	4	2	70	2.68199	5.2	0.199234	0	0	0	0	0	0	0	0	0	0	0	0	0	0	0	0	0	0	0.0783	0.003	0	0	0	0	0	0	0	0	0	0
205342	62	4	2014-12-24	1462	4592	0.31838	27	5	4	0	2018-12-25	2	0	1	1	104	3.85185	0	0	0	0	0	0	0	0	0	0	0	0	0	0	0	0	0	0	0	0	0.05	0	0	0	0	0	0	0	0	0	0	0
205366	83	4	2013-12-26	1827	4168	0.43834	5.87	4	2	0	2018-12-27	3	0	2	0	18	3.06644	0	0	0	0	0	0	0	0	0	0	0	0	0	0	0	0	0	0	0	0	0	0	0	0	0	0	0	0	0	0	0	0
205369	20	2	2018-07-26	154	3986	0.0386352	6	4	2	0	2018-12-27	4	0	1	2	15	2.5	0	0	0	0	0	0	0	0	1.2	0.2	0	0	0	0	0	0	0	0	0	0	0.02	0.00333333	0	0	0	0	0	0	0	0	0	0
205369	20	2	2018-07-26	155	3986	0.0388861	6	4	1	0	2018-12-28	4	0	1	1	40	6.66667	0	0	0	0	0	0	0	0	1.2	0.2	0	0	0	0	0	0	0	0	0	0	0	0	0	0	0	0	0	0	0	0	0	0
205397	115	4	2018-08-03	166	4887	0.0339677	2.2	4	3	0	2019-01-16	4	0	2	3	20	9.09091	0	0	0	0	0	0	0	0	0.4	0.181818	0	0	0	0	0	0	0	0	0	0	0	0	0	0	0	0	0	0	0	0	0	0
205400	115	1	2018-08-03	179	4887	0.0366278	1.75	4	3	0	2019-01-29	2	0	2	2	10	5.71429	0	0	0	0	0	0	0	0	0.4	0.228571	0	0	0	0	0	0	0	0	0	0	0	0	0	0	0	0	0	0	0	0	0	0
205410	38	3	2009-12-27	3300	4625	0.713514	8.27	6	1	0	2019-01-09	4	0	1	3	10	1.20919	0	0	0	0	0	0	0	0	2	0.241838	0	0	0	0	0	0	0	0	0	0	0.015	0.00181378	0	0	0	0	0	0	0	0	0	0
205410	38	3	2010-01-01	3322	4625	0.71827	8.3	6	2	0	2019-02-05	3	0	NA	2	14	1.68675	0	0	4	0.481928	0	0	0	0	0	0	0	0	0	0	0	0	0	0	0	0	0.015	0.00180723	0	0	0	0	0	0	0	0	0	0
205420	101	4	2014-12-31	1461	5021	0.290978	3.6	4	3	0	2018-12-31	3	0	2	2	10	2.77778	0	0	0	0	3	0.833333	0	0	0	0	0	0	0	0	0	0	0	0	0	0	0	0	0	0	0	0	0	0	0	0	0	0
205420	101	4	2015-04-03	1371	5021	0.273053	3.5	4	2	0	2019-01-03	2	0	1	1	20	5.71429	0	0	0	0	1.1	0.314286	0	0	0	0	0	0	0	0	0	0	0	0	0	0	0	0	0	0	0	0	0	0	0	0	0	0
205437	87	3	2013-12-28	1827	4375	0.4176	3.65	4	3	1	2018-12-29	2	0	7	2	18	4.93151	0	0	0	0	0	0	0	0	0	0	0	0	0	0	0	0	0	0	0	0	0	0	0	0	0	0	0	0	0	0	0	0
205453	21	4	2007-12-29	4018	3696	1.08712	25.5	4	5	1	2018-12-29	2	3	2	1	20	0.784314	0	0	0	0	0	0	0	0	0	0	0	0	0	0	0	0	0	0	0	0	0	0	0	0	0	0	0	0	0	0	0	0
205458	50	3	2010-12-30	2925	4015	0.728518	39	5	2	0	2019-01-02	4	0	2	2	150	3.84615	0	0	0	0	0	0	0	0	12	0.307692	0	0	0	0	0	0	0	0	0	0	0	0	0	0	0	0	0	0	0	0	0	0
205513	68	4	2011-01-02	2928	4751	0.616291	26.1	5	2	0	2019-01-08	4	1	1	2	70	2.68199	0	0	0	0	0	0	0	0	0	0	0	0	0	0	0	0	0	0	0	0	0	0	0	0	0	0	0	0	0	0	0	0
205525	32	4	2010-07-29	3085	3811	0.809499	2.77	4	3	0	2019-01-08	2	5	5	2	15	5.41516	0	0	0	0	0.8	0.288809	0	0	0	0	0	0	0	0	0	0	0	0	0	0	0	0	0	0	0	0	0	0	0	0	0	0
205530	101	4	2009-12-24	3401	5021	0.677355	4.8	5	2	0	2019-04-17	2	0	6	2	8	1.66667	0	0	0	0	1.9	0.395833	0	0	0	0	0	0	0	0	0	0	0	0	0	0	0.03	0.00625	0	0	0	0	0	0	0	0	0	0
205550	39	3	2014-01-03	1838	3595	0.511266	44.8	5	2	0	2019-01-15	3	0	1	1	120	2.67857	0	0	22.5	0.502232	0	0	0	0	0	0	0	0	0	0	0	0	0	0	0	0	0.135	0.00301339	0	0	0	0	0	0	0	0	0	0
205559	78	3	2013-01-03	2192	5201	0.421457	29.5	4	2	1	2019-01-04	3	0	2	3	44	1.49153	0	0	0	0	12	0.40678	0	0	0	0	0	0	0	0	0	0	0	0	0	0	0.06	0.0020339	0	0	0	0	0	0	0	0	0	0
205650	101	3	2008-01-06	4019	5021	0.800438	9.6	6	3	0	2019-01-07	4	0	2	2	36	3.75	0	0	0	0	0	0	0	0	0	0	0	0	0	0	0	0	0.19	0.0197917	0	0	0	0	0	0	0	0	0	0	0	0	0	0
205662	101	4	2008-01-07	4384	5021	0.873133	5.6	4	2	0	2020-01-08	4	0	1	2	30	5.35714	0	0	0	0	0	0	0	0	3	0.535714	0	0	0	0	0	0	0	0	0	0	0	0	0	0	0	0	0	0	0	0	0	0
205669	18	3	2003-10-29	5556	4699	1.18238	28.4	6	2	0	2019-01-14	4	0	6	1	65	2.28873	0	0	0	0	0	0	0	0	14	0.492958	0	0	0	0	0	0	1.4	0.0492958	0	0	0	0	0	0	0	0	0	0	0	0	0	0
205699	50	4	2010-01-07	3347	4015	0.833624	30	5	2	0	2019-03-08	2	0	1	1	60	2	0	0	0	0	9	0.3	0	0	0	0	0	0	0	0	0	0	0	0	0	0	0.12	0.004	0	0	0	0	0	0	0	0	0	0
205705	68	1	2018-05-23	240	4751	0.0505157	31	5	1	0	2019-01-18	3	0	1	1	50	1.6129	0	0	15	0.483871	0	0	0	0	0	0	0	0	0	0	0	0	0	0	0	0	0.15	0.00483871	0	0	0	0	0	0	0	0	0	0
205706	41	3	2012-02-07	2576	2681	0.960836	25.1	5	2	0	2019-02-26	2	0	2	1	90	3.58566	0	0	0	0	10	0.398406	25	0.996016	0	0	0	0	0	0	0	0	0	0	0	0	0	0	0	0	0	0	0	0	0	0	0	0
205735	11	2	2017-07-08	594	4959	0.119782	12.8	5	2	0	2019-02-22	1	0	NA	1	80	6.25	0	0	4.8	0.375	0	0	0	0	0	0	0	0	0	0	0	0	0.6	0.046875	0	0	0	0	0	0	0	0	0	0	0	0	0	0
205740	78	2	2011-01-08	2923	5201	0.562007	17.8	4	4	1	2019-01-09	2	0	2	3	20	1.1236	0	0	0	0	0	0	0	0	0	0	0	0	0	0	0	0	0	0	0	0	0	0	0	0	0	0	0	0	0	0	0	0
205753	68	3	2015-01-09	1461	4751	0.307514	48	6	2	1	2019-01-09	2	0	6	1	100	2.08333	0	0	0	0	15	0.3125	0	0	0	0	0	0	0	0	0	0	0	0	0	0	0	0	0	0	0	0	0	0	0	0	0	0
205755	7	3	2014-01-09	1855	3285	0.564688	20.3	4	1	0	2019-02-07	2	0	1	3	60	2.95567	0	0	0	0	8	0.394089	0	0	0	0	0	0	0	0	0	0	0	0	0	0	0	0	0	0	0	0	0	0	0	0	0	0
205758	110	4	2009-01-15	3652	4331	0.843223	27.4	3	2	0	2019-01-15	4	2	7	1	125	4.56204	0	0	0	0	14	0.510949	0	0	0	0	0	0	0	0	0	0	0	0	0	0	0	0	0	0	0	0	0	0	0	0	0	0
205771	106	1	2017-08-10	518	4380	0.118265	25	4	4	1	2019-01-10	2	0	7	2	60	2.4	0	0	0	0	0	0	0	0	0	0	0	0	0	0	0	0	0	0	0	0	0	0	0	0	0	0	0	0	0	0	0	0
205793	68	3	2008-01-10	4113	4751	0.865712	34.8	5	2	0	2019-04-15	4	0	1	2	50	1.43678	0	0	0	0	0	0	0	0	10	0.287356	0	0	0	0	0	0	0	0	0	0	0.1	0.00287356	0	0	0	0	0	0	0	0	0	0
205797	41	3	2018-01-10	365	2681	0.136143	23.6	7	2	0	2019-01-10	2	0	2	2	100	4.23729	0	0	0	0	7	0.29661	0	0	0	0	0	0	0	0	0	0	0.12	0.00508475	0	0	0	0	0	0	0	0	0	0	0	0	0	0
205809	106	3	2012-01-16	2557	4380	0.58379	37.9	5	2	0	2019-01-16	4	0	1	1	90	2.37467	0	0	0	0	0	0	0	0	0	0	0	0	0	0	0	0	0	0	0	0	0.08	0.00211082	0	0	0	0	0	0	0	0	0	0
205815	116	4	2013-01-11	2195	5293	0.414699	5.4	5	1	0	2019-01-15	3	0	1	1	18	3.33333	0	0	0	0	2	0.37037	0	0	0	0	0	0	0	0	0	0	0	0	0	0	0	0	0	0	0	0	0	0	0	0	0	0
205835	68	1	2009-01-11	3653	4751	0.768891	43	4	5	1	2019-01-12	2	0	2	2	90	2.09302	0	0	13	0.302326	0	0	0	0	0	0	0	0	0	0	0	0	0	0	0	0	0	0	0	0	0	0	0	0	0	0	0	0
205837	35	4	2007-01-12	4771	4137	1.15325	13	5	2	0	2020-02-04	2	2	5	1	40	3.07692	0	0	3.5	0.269231	0	0	0	0	0	0	0	0	0	0	0	0	0.22	0.0169231	0	0	0	0	0	0	0	0	0	0	0	0	0	0
205843	68	1	2018-10-01	123	4751	0.0258893	6.8	4	1	0	2019-02-01	3	0	2	3	20	2.94118	0	0	0	0	3	0.441176	0	0	0	0	0	0	0	0	0	0	0	0	0	0	0.02	0.00294118	0	0	0	0	0	0	0	0	0	0
205854	78	4	2015-01-13	1463	5201	0.281292	29	5	1	0	2019-01-15	2	0	6	2	106	3.65517	0	0	0	0	0	0	0	0	0	0	0	0	0	0	0	0	0	0	0	0	0	0	0	0	0	0	0	0	0	0	0	0
205876	93	1	2018-03-14	307	3088	0.0994171	50	4	3	0	2019-01-15	2	0	6	1	250	5	0	0	25	0.5	0	0	0	0	0	0	0	0	0	0	0	0	0	0	0	0	0.05	0.001	0	0	0	0	0	0	0	0	0	0
205883	32	3	2007-01-14	4392	3811	1.15245	4.8	4	2	0	2019-01-23	4	0	1	1	25	5.20833	0	0	0	0	0	0	0	0	1.9	0.395833	0	0	0	0	0	0	0	0	0	0	0	0	1.2	0.25	0	0	0	0	0	0	0	0
205918	75	3	2011-01-15	3057	4745	0.644257	13.5	6	3	0	2019-05-30	2	0	2	1	50	3.7037	0	0	0	0	8.1	0.6	0	0	0	0	0	0	0	0	0	0	0	0	0	0	0	0	0	0	0	0	0	0	0	0	0	0
205930	41	3	2011-01-28	2954	2681	1.10183	22	4	2	0	2019-03-01	2	0	2	3	30	1.36364	0	0	0	0	6	0.272727	21	0.954545	0	0	0	0	0	0	0	0	0	0	0	0	0.065	0.00295455	0	0	0	0	0	0	0	0	0	0
205930	41	3	2011-01-15	2957	2681	1.10295	24.4	4	2	0	2019-02-19	4	0	6	1	40	1.63934	0	0	0	0	7.2	0.295082	0	0	0	0	0	0	0	0	0	0	0	0	0	0	0.075	0.00307377	0	0	0	0	0	0	0	0	0	0
205954	72	3	2015-10-21	1224	5293	0.231249	5.3	7	2	0	2019-02-26	2	0	NA	3	20	3.77358	0	0	0	0	1.6	0.301887	0	0	0	0	0	0	0	0	0	0	0	0	0	0	0.03	0.00566038	0	0	0	0	0	0	0	0	0	0
205984	72	3	2016-09-01	881	5293	0.166446	5.4	5	2	0	2019-01-30	3	0	2	2	29	5.37037	0	0	0	0	1.6	0.296296	0	0	0	0	0	0	0	0	0	0	0	0	0	0	0	0	0	0	0	0	0	0	0	0	0	0
205990	68	4	2009-01-17	3659	4751	0.770154	31.8	6	1	0	2019-01-24	2	0	1	2	50	1.57233	6	0.188679	0	0	0	0	0	0	0	0	0	0	0	0	0	0	0	0	0	0	0	0	10	0.314465	0	0	0	0	0	0	0	0
205990	68	4	2009-01-17	3657	4751	0.769733	31.8	7	1	0	2019-01-22	4	0	2	1	80	2.51572	0	0	0	0	0	0	0	0	12	0.377358	0	0	0	0	0	0	0	0	0	0	0	0	9.5	0.298742	0	0	0	0	0	0	0	0
206015	38	4	2016-10-02	1095	4625	0.236757	5.8	4	2	0	2019-10-02	3	0	2	2	12	2.06897	0	0	0	0	0	0	0	0	0	0	0	0	0	0	0	0	0	0	0	0	0	0	1.75	0.301724	0	0	0	0	0	0	0	0
206083	78	3	2011-01-21	2994	5201	0.575659	17.4	3	3	0	2019-04-03	2	0	1	2	90	5.17241	0	0	0	0	5.2	0.298851	0	0	0	0	0	0	0	0	0	0	0	0	0	0	0	0	0	0	0	0	0	0	0	0	0	0
206084	78	3	2014-01-21	1826	5201	0.351086	72	4	3	0	2019-01-21	4	0	2	1	140	1.94444	0	0	0	0	0	0	0	0	0	0	0	0	0	0	0	0	0	0	0	0	0	0	0	0	0	0	0	0	0	0	0	0
206119	32	3	2018-03-27	365	3811	0.0957754	3.34	4	2	0	2019-03-27	4	0	1	1	20	5.98802	0	0	0	0	0.6	0.179641	0	0	0	0	0	0	0	0	0	0	0	0	0	0	0.006	0.00179641	0	0	0	0	0	0	0	0	0	0
206125	99	3	2008-01-22	4039	4757	0.849065	20.8	4	2	0	2019-02-12	2	0	1	1	70	3.36538	0	0	0	0	15	0.721154	0	0	0	0	0	0	0	0	0.8	0.0384615	0	0	0	0	0	0	0	0	0	0	0	0	0	0	0	0
206128	41	1	2016-07-22	1379	2681	0.51436	29	6	2	1	2020-05-01	2	0	6	2	40	1.37931	0	0	0	0	0	0	0	0	0	0	0	0	0	0	0	0	0	0	0	0	0	0	0	0	0	0	0	0	0	0	0	0
206174	85	3	2014-01-23	1826	NA	NA	30	6	2	1	2019-01-23	3	0	2	3	100	3.33333	0	0	0	0	0	0	0	0	0	0	0	0	0	0	0	0	0	0	0	0	0	0	0	0	0	0	0	0	0	0	0	0
206224	76	4	2013-01-25	2191	5202	0.421184	4.6	4	3	1	2019-01-25	3	0	2	0	15	3.26087	0	0	0	0	1.4	0.304348	0	0	0	0	0	0	0	0	0	0	0	0	0	0	0	0	1	0.217391	0	0	0	0	0	0	0	0
206233	49	3	2013-02-06	2191	3504	0.625285	10.2	5	3	0	2019-02-06	4	0	2	1	41	4.01961	0	0	0	0	3	0.294118	0	0	0	0	0	0	0	0	0	0	0	0	0	0	0	0	0	0	0	0	0	0	0	0	0	0
206245	62	1	2014-03-15	1826	4592	0.397648	33.6	4	1	0	2019-03-15	1	0	2	2	130	3.86905	0	0	16.8	0.5	0	0	0	0	0	0	0	0	0	0	0	0	0	0	0	0	0.1	0.00297619	0	0	0	0	0	0	0	0	0	0
206248	115	4	2009-02-04	3653	4887	0.747493	6.48	4	2	0	2019-02-05	4	0	1	1	26	4.01235	0	0	0	0	0	0	0	0	2	0.308642	0	0	0	0	0	0	0	0	0	0	0	0	0	0	0	0	0	0	0	0	0	0
206269	38	4	2008-01-26	4024	4625	0.870054	8.9	8	3	0	2019-02-01	4	0	2	3	28	3.14607	0	0	0	0	0	0	0	0	1.8	0.202247	0	0	0	0	0	0	0	0	0	0	0	0	0	0	0	0	0	0	0	0	0	0
206269	38	4	2008-01-26	4058	4625	0.877405	7.5	6	3	0	2019-03-07	2	1	5	1	40	5.33333	0	0	0	0	0	0	0	0	4.5	0.6	0	0	0	0	0	0	0	0	0	0	0	0	0	0	0	0	0	0	0	0	0	0
206269	38	4	2008-01-26	4022	4625	0.869622	8.9	8	3	0	2019-01-30	4	0	1	0	50	5.61798	0	0	0	0	0	0	0	0	0	0	0	0	0	0	0	0	0	0	0	0	0	0	0	0	0	0	0	0	0	0	0	0
206293	78	3	2007-01-28	4393	5201	0.844645	22.5	2	2	0	2019-02-07	4	0	2	2	60	2.66667	0	0	0	0	6.5	0.288889	0	0	0	0	0	0	0	0	0	0	0	0	0	0	0.05	0.00222222	0	0	0	0	0	0	0	0	0	0
206317	96	3	2010-01-28	3311	4365	0.758534	12.8	7	2	0	2019-02-21	2	0	1	1	55	4.29688	0	0	4	0.3125	0	0	0	0	0	0	0	0	0	0	0	0	0	0	0	0	0	0	0	0	0	0	0	0	0	0	0	0
206355	21	4	2011-01-29	2930	3696	0.792749	38	8	2	0	2019-02-06	4	0	2	0	70	1.84211	0	0	0	0	7.6	0.2	0	0	0	0	0	0	0	0	0	0	0	0	0	0	0.076	0.002	0	0	0	0	0	0	0	0	0	0
206378	68	2	2017-02-20	716	4751	0.150705	26.3	3	1	0	2019-02-06	3	0	2	1	110	4.18251	0	0	15	0.570342	0	0	0	0	0	0	0	0	0	0	0	0	0	0	0	0	0.08	0.00304183	0	0	0	0	0	0	0	0	0	0
206381	38	4	2009-02-04	3660	4625	0.791351	6.62	5	1	0	2019-02-12	2	0	6	0	30	4.53172	0	0	0	0	3.9	0.589124	0	0	0	0	0	0	0	0	0	0	0	0	0	0	0.02	0.00302115	0	0	0	0	0	0	0	0	0	0
206410	72	4	2013-01-31	2197	5293	0.415077	3.6	4	2	0	2019-02-06	4	1	1	1	20	5.55556	0	0	0	0	0	0	0	0	1.6	0.444444	0	0	0	0	0	0	0	0	0	0	0	0	0	0	0	0	0	0	0	0	0	0
206418	72	3	2008-07-31	3877	5293	0.732477	3	4	2	0	2019-03-13	2	0	1	1	12	4	0	0	0	0	0.9	0.3	0	0	0	0	0	0	0	0	0	0	0	0	0	0	0.006	0.002	0	0	0	0	0	0	0	0	0	0
206441	21	3	2005-08-01	4939	3696	1.33631	27.4	4	2	0	2019-02-08	4	3	2	1	60	2.18978	0	0	13.5	0.492701	0	0	0	0	0	0	0	0	0	0	0	0	0	0	0	0	0	0	0	0	0	0	0	0	0	0	0	0
206462	32	3	2008-11-10	3775	3811	0.990554	8.6	8	3	0	2019-03-13	4	3	1	1	30	3.48837	0	0	0	0	0	0	0	0	4.3	0.5	0	0	0	0	0	0	0	0	0	0	0	0	1.7	0.197674	0	0	0	0	0	0	0	0
206462	32	3	2010-02-19	3287	3811	0.862503	8.6	8	2	0	2019-02-19	2	3	2	1	40	4.65116	0	0	0	0	2.6	0.302326	0	0	0	0	0	0	0	0	0	0	0	0	0	0	0	0	1.75	0.203488	0	0	0	0	0	0	0	0
206475	11	3	2012-02-01	2558	4959	0.51583	15.6	4	2	1	2019-02-02	2	0	1	1	24	1.53846	0	0	0	0	0	0	0	0	0	0	0	0	0	0	0	0	0	0	0	0	0	0	0	0	0	0	0	0	0	0	0	0
206476	38	3	2015-02-02	1461	4625	0.315892	6.9	6	3	1	2019-02-02	3	0	5	1	40	5.7971	0	0	0	0	3	0.434783	0	0	0	0	0	0	0	0	0	0	0	0	0	0	0	0	0	0	0	0	0	0	0	0	0	0
206512	20	3	2009-02-04	3652	3986	0.916207	12.4	6	3	1	2019-02-04	2	0	1	1	50	4.03226	0	0	0	0	0	0	0	0	0	0	0	0	0	0	0	0	0	0	0	0	0	0	0	0	0	0	0	0	0	0	0	0
206520	38	4	2009-08-04	3570	4625	0.771892	6.1	4	3	0	2019-05-14	2	0	1	2	30	4.91803	0	0	0	0	2	0.327869	0	0	0	0	0	0	0	0	0	0	0	0	0	0	0	0	0	0	0	0	0	0	0	0	0	0
206520	38	4	2010-03-26	3287	4625	0.710703	6.4	4	3	0	2019-03-26	2	0	2	1	30	4.6875	0	0	0	0	2	0.3125	0	0	0	0	0	0	0	0	0	0	0.13	0.0203125	0	0	0	0	0	0	0	0	0	0	0	0	0	0
206537	115	3	2010-06-26	3148	4887	0.644158	1.27	2	2	0	2019-02-07	3	0	6	1	10	7.87402	0	0	0.64	0.503937	0	0	0	0	0	0	0	0	0	0	0	0	0	0	0	0	0	0	0	0	0	0	0	0	0	0	0	0
206550	87	3	2010-02-05	3295	4375	0.753143	3.3	5	3	0	2019-02-13	4	0	1	2	20	6.06061	0	0	0	0	1	0.30303	0	0	0	0	0	0	0	0	0	0	0	0	0	0	0.011	0.00333333	0	0	0	0	0	0	0	0	0	0
206556	77	4	2007-02-05	4606	4614	0.998266	7.13	4	3	0	2019-09-16	4	4	2	1	24	3.36606	0	0	0	0	0	0	0	0	3.6	0.504909	0	0	0	0	0	0	0	0	0	0	0	0	0	0	0	0	0	0	0	0	0	0
206556	77	4	2007-02-17	4595	4614	0.995882	6.7	5	4	0	2019-09-17	2	3	2	2	44	6.56716	0	0	0	0	0	0	0	0	0	0	0	0	0	0	0	0	0	0	0	0	0	0	0	0	0	0	0	0	0	0	0	0
206660	78	4	2009-02-09	3655	5201	0.702749	11	5	2	0	2019-02-12	4	0	1	2	22	2	0	0	0	0	3.3	0.3	0	0	0	0	0	0	0	0	0	0	0	0	0	0	0.011	0.001	0	0	0	0	0	0	0	0	0	0
206679	115	4	2009-02-10	3653	4887	0.747493	2.9	4	2	0	2019-02-11	4	0	1	1	15	5.17241	0	0	0	0	0	0	0	0	0.8	0.275862	0	0	0	0	0	0	0	0	0	0	0	0	0	0	0	0	0	0	0	0	0	0
206695	54	2	2011-02-11	2922	4642	0.62947	37	6	4	1	2019-02-11	2	0	1	2	80	2.16216	0	0	0	0	0	0	0	0	0	0	0	0	0	0	0	0	0	0	0	0	0	0	0	0	0	0	0	0	0	0	0	0
206703	57	3	2010-06-20	3159	3628	0.870728	38.2	5	3	0	2019-02-12	4	0	2	1	120	3.14136	0	0	0	0	15	0.39267	0	0	0	0	0	0	0	0	0	0	0	0	0	0	0	0	0	0	0	0	0	0	0	0	0	0
206714	66	3	2005-02-11	5172	4891	1.05745	7.5	5	3	0	2019-04-11	2	0	2	1	40	5.33333	0	0	0	0	2.3	0.306667	0	0	0	0	0	0	0	0	0	0	0	0	0	0	0	0	0	0	0	0	0	0	0	0	0	0
206723	115	3	2008-12-20	3708	4887	0.758748	3.7	4	3	0	2019-02-14	4	0	1	0	15	4.05405	0	0	0	0	0	0	0	0	1.9	0.513514	0	0	0	0	0	0	0	0	0	0	0.1	0.027027	0	0	0	0	0	0	0	0	0	0
206737	20	3	2017-02-11	734	3986	0.184145	6.5	5	2	0	2019-02-15	4	0	1	3	26	4	0	0	0	0	0	0	0	0	0	0	0.2	0.0307692	0	0	0	0	0	0	0	0	0	0	0	0	0	0	0	0	0	0	0	0
206834	12	1	2015-02-14	1467	NA	NA	33.4	4	1	0	2019-02-20	2	0	2	1	96	2.87425	0	0	15	0.449102	0	0	0	0	0	0	0	0	0	0	0	0	0	0	0	0	0.13	0.00389222	0	0	0	0	0	0	0	0	0	0
206834	12	1	2015-02-14	1466	NA	NA	33.4	4	2	0	2019-02-19	4	0	2	2	100	2.99401	0	0	0	0	0	0	0	0	14	0.419162	0	0	0	0	0	0	0	0	0	0	0.13	0.00389222	0	0	0	0	0	0	0	0	0	0
206838	54	4	2012-08-14	2529	4642	0.544808	29	5	2	0	2019-07-18	4	0	1	2	100	3.44828	0	0	0	0	0	0	0	0	11.6	0.4	0	0	0	0	0	0	0	0	0	0	0.06	0.00206897	0	0	15	0.517241	0	0	0	0	0	0
206854	78	4	2009-02-15	3663	5201	0.704288	17.4	4	1	0	2019-02-26	2	0	2	2	90	5.17241	0	0	4	0.229885	0	0	0	0	0	0	0	0	0	0	0	0	0	0	0	0	0.05	0.00287356	0	0	0	0	0	0	0	0	0	0
206862	85	3	2010-06-06	3183	NA	NA	32.8	4	3	0	2019-02-22	4	0	2	2	140	4.26829	0	0	0	0	0	0	0	0	0	0	0	0	0	0	0	0	0	0	0	0	0	0	0	0	0	0	0	0	0	0	0	0
206912	49	2	2018-06-17	245	3504	0.0699201	6.9	4	4	1	2019-02-17	2	0	1	2	15	2.17391	0	0	0	0	0	0	0	0	0	0	0	0	0	0	0	0	0	0	0	0	0	0	0	0	0	0	0	0	0	0	0	0
206921	50	3	2009-02-19	3652	4015	0.909589	26	4	2	0	2019-02-19	5	0	2	1	70	2.69231	0	0	13	0.5	0	0	0	0	0	0	0	0	0	0	0	0	0.52	0.02	0	0	0.05	0.00192308	0	0	0	0	0	0	0	0	0	0
206931	91	1	2018-08-18	185	NA	NA	6.8	3	2	0	2019-02-19	4	0	2	2	25	3.67647	0	0	0	0	2	0.294118	0	0	0	0	0	0	0	0	0	0	0	0	0	0	0	0	2	0.294118	0	0	0	0	0	0	0	0
206938	68	3	2011-08-18	2742	4751	0.577142	36.4	6	2	0	2019-02-19	4	0	2	2	90	2.47253	0	0	14	0.384615	0	0	0	0	0	0	0	0	0	0	0	0	0	0	0	0	0.075	0.00206044	0	0	0	0	0	0	0	0	0	0
206964	21	3	2011-02-18	2923	3696	0.790855	34	5	4	1	2019-02-19	2	0	NA	1	30	0.882353	0	0	0	0	0	0	0	0	0	0	0	0	0	0	0	0	0	0	0	0	0	0	0	0	0	0	0	0	0	0	0	0
206977	78	3	2006-02-19	4755	5201	0.914247	29.2	4	3	0	2019-02-26	4	0	1	3	110	3.76712	0	0	0	0	9	0.308219	0	0	0	0	0	0	0	0	0	0	0	0	0	0	0	0	3	0.10274	0	0	0	0	0	0	0	0
206981	91	2	2018-09-19	156	NA	NA	4.9	4	2	0	2019-02-22	3	0	2	0	38	7.7551	0	0	0	0	1.5	0.306122	0	0	0	0	0	0	0	0	0	0	0	0	0	0	0	0	1.5	0.306122	0	0	0	0	0	0	0	0
206992	90	4	2013-02-19	2242	4307	0.520548	6.9	4	3	0	2019-04-11	2	0	1	2	40	5.7971	0	0	0	0	2	0.289855	0	0	0	0	0	0	0	0	0	0	0	0	0	0	0	0	0	0	0	0	0	0	0	0	0	0
207011	101	3	2016-02-20	1173	5021	0.233619	8.5	4	1	0	2019-05-08	2	0	2	1	40	4.70588	0	0	1.7	0.2	0	0	0	0	0	0	0	0	0	0	0	0	0	0	0	0	0.08	0.00941176	0	0	0	0	0	0	0	0	0	0
207015	49	3	2016-05-07	1024	3504	0.292237	10.2	4	2	0	2019-02-25	2	0	2	3	20	1.96078	0	0	0	0	3	0.294118	10	0.980392	0	0	0	0	0	0	0	0	0	0	0	0	0.05	0.00490196	0	0	0	0	0	0	0	0	0	0
207022	32	4	2011-02-20	2929	3811	0.768565	1.63	2	2	0	2019-02-27	4	0	2	1	10	6.13497	0	0	0	0	0.5	0.306748	0	0	0	0	0	0	0	0	0	0	0	0	0	0	0	0	0	0	0	0	0	0	0	0	0	0
207056	78	4	2007-02-21	4391	5201	0.844261	14.8	4	2	0	2019-03-01	4	0	2	1	70	4.72973	0	0	0	0	4.4	0.297297	0	0	0	0	0	0	0	0	0	0	0	0	0	0	0.045	0.00304054	0	0	0	0	0	0	0	0	0	0
207075	68	3	2005-02-22	5120	4751	1.07767	29.2	3	2	0	2019-03-01	4	0	1	1	100	3.42466	0	0	8	0.273973	0	0	0	0	0	0	0	0	0	0	0	0	0	0	0	0	0	0	6	0.205479	0	0	0	0	0	0	0	0
207168	78	3	2011-02-25	2926	5201	0.562584	42.3	4	2	0	2019-03-01	3	0	5	2	100	2.36407	0	0	12.7	0.300236	0	0	0	0	0	0	0	0	0	0	0	0	0.84	0.0198582	0	0	0.34	0.00803783	0	0	0	0	0	0	0	0	0	0
207168	78	3	2011-02-25	2989	5201	0.574697	41.4	4	2	0	2019-05-03	3	0	1	3	110	2.657	0	0	20.5	0.495169	0	0	0	0	0	0	0	0	0	0	0	0	0	0	0	0	0	0	0	0	0	0	0	0	0	0	0	0
207191	87	3	2006-02-26	4751	4375	1.08594	2.8	4	3	0	2019-03-01	4	5	1	1	20	7.14286	0	0	0	0	1.6	0.571429	0	0	0	0	0	0	0	0	0	0	0	0	0	0	0	0	0	0	0	0	0	0	0	0	0	0
207193	85	1	2015-02-26	1461	NA	NA	35.9	5	2	1	2019-02-26	4	0	1	2	70	1.94986	6.56	0.18273	0	0	0	0	0	0	0	0	0	0	0	0	0	0	0	0	0	0	0	0	0	0	0	0	0	0	0	0	0	0
207220	54	4	2012-02-27	2579	4642	0.555579	32.8	4	2	0	2019-03-21	4	0	1	1	70	2.13415	6.56	0.2	0	0	0	0	0	0	0	0	0	0	0	0	0	0	0	0	0	0	0	0	0	0	0	0	0	0	0	0	0	0
207226	38	1	2018-12-13	216	4625	0.0467027	5.6	4	2	0	2019-07-17	4	0	2	NA	29	5.17857	0	0	0	0	0	0	0	0	2	0.357143	0	0	0	0	0	0	0	0	0	0	0	0	0	0	6	1.07143	0	0	0	0	0	0
207229	38	4	2015-02-27	1462	4625	0.316108	5.1	4	2	0	2019-02-28	2	0	1	2	18	3.52941	0	0	0	0	0	0	0	0	0	0	0	0	0	0	0	0	0	0	0	0	0	0	0	0	0	0	0	0	0	0	0	0
207231	21	4	2013-08-27	2040	3696	0.551948	24	5	2	0	2019-03-29	3	3	2	3	40	1.66667	0	0	0	0	12	0.5	0	0	0	0	0	0	0	0	0	0	0	0	0	0	0.07	0.00291667	0	0	0	0	0	0	0	0	0	0
207240	115	3	2009-02-27	3934	4887	0.804993	5.7	5	3	0	2019-12-06	2	0	1	1	20	3.50877	0	0	0	0	0	0	0	0	2	0.350877	0	0	0	0	0	0	0	0	0	0	0	0	0	0	10	1.75439	0	0	0	0	0	0
207274	35	4	2006-05-14	5002	4137	1.20909	15.8	5	2	0	2020-01-23	2	0	2	0	53	3.35443	0	0	0	0	0	0	0	0	6.3	0.398734	0	0	0	0	0	0	0.79	0.05	0	0	0	0	0	0	0	0	0	0	0	0	0	0
207321	32	2	2013-09-02	2008	3811	0.526896	5.96	4	2	0	2019-03-03	4	0	1	2	26	4.36242	0	0	0	0	1.5	0.251678	0	0	0	0	0	0	0	0	0	0	0	0	0	0	0	0	0	0	0	0	0	0	0	0	0	0
207328	38	4	2010-03-02	3289	4625	0.711135	5	4	2	0	2019-03-04	3	0	2	0	18	3.6	0	0	0	0	1.5	0.3	0	0	0	0	0	0	0	0	0	0	0	0	0	0	0	0	0	0	0	0	0	0	0	0	0	0
207354	38	4	2008-04-01	4018	4625	0.868757	9.4	4	3	0	2019-04-02	2	0	2	2	35	3.7234	0	0	0	0	0	0	0	0	0	0	0	0	0	0	0	0	0	0	0	0	0	0	0	0	0	0	0	0	0	0	0	0
207354	38	4	2008-03-04	4040	4625	0.873514	9.4	5	3	0	2019-03-27	4	0	1	1	50	5.31915	0	0	0	0	4	0.425532	0	0	0	0	0	0	0	0	0	0	0	0	0	0	0	0	3.75	0.398936	0	0	0	0	0	0	0	0
207385	38	3	2008-03-05	4018	4625	0.868757	6.2	7	2	0	2019-03-06	3	0	5	1	18	2.90323	0	0	0	0	1.9	0.306452	0	0	0	0	0	0	0	0	0	0	0	0	0	0	0	0	0	0	0	0	0	0	0	0	0	0
207400	40	1	2015-03-06	1495	NA	NA	31.4	4	3	0	2019-04-09	4	0	1	1	58	1.84713	0	0	0	0	0	0	0	0	10	0.318471	0	0	0	0	0	0	0	0	0	0	0.1	0.00318471	0	0	0	0	0	0	0	0	0	0
207400	40	1	2015-03-06	1467	NA	NA	31.4	4	2	0	2019-03-12	2	0	2	3	90	2.86624	0	0	8.8	0.280255	0	0	0	0	0	0	0	0	0	0	0	0	0	0	0	0	0.18	0.00573248	0	0	0	0	0	0	0	0	0	0
207481	78	4	2010-03-08	3392	5201	0.652182	18.6	4	4	0	2019-06-21	2	0	1	1	40	2.15054	0	0	0	0	0	0	0	0	0	0	0	0	0	0	0	0	0	0	0	0	0	0	0	0	0	0	0	0	0	0	0	0
207481	78	4	2010-03-08	3390	5201	0.651798	19.4	4	4	0	2019-06-19	4	0	2	1	80	4.12371	0	0	0	0	0	0	0	0	0	0	0	0	0	0	0	0	0	0	0	0	0	0	0	0	0	0	0	0	0	0	0	0
207481	78	4	2010-03-08	3392	5201	0.652182	18.9	4	4	0	2019-06-21	2	0	1	1	80	4.2328	0	0	0	0	0	0	0	0	0	0	0	0	0	0	0	0	0	0	0	0	0	0	0	0	0	0	0	0	0	0	0	0
207497	76	3	2008-03-08	4020	5202	0.77278	8.1	7	4	0	2019-03-11	3	2	2	3	10	1.23457	0	0	0	0	0	0	0	0	0	0	0	0	0	0	0	0	0	0	0	0	0	0	0	0	0	0	0	0	0	0	0	0
207544	54	1	2017-03-11	731	4642	0.157475	33.1	5	3	1	2019-03-12	2	0	2	0	60	1.81269	0	0	0	0	0	0	0	0	0	0	0	0	0	0	0	0	0	0	0	0	0	0	0	0	0	0	0	0	0	0	0	0
207565	72	3	2012-03-11	2557	5293	0.483091	5.5	5	2	1	2019-03-12	3	0	1	1	20	3.63636	0	0	0	0	1.7	0.309091	0	0	0	0	0	0	0	0	0	0	0	0	0	0	0	0	0	0	0	0	0	0	0	0	0	0
207576	91	3	2009-01-13	3795	NA	NA	11.8	7	2	0	2019-06-05	2	0	1	2	20	1.69492	0	0	0	0	4	0.338983	0	0	0	0	0	0	0	0	0	0	0	0	0	0	0.03	0.00254237	0	0	0	0	0	0	0	0	0	0
207576	91	3	2009-04-10	3652	NA	NA	12	7	2	0	2019-04-10	5	0	2	2	37	3.08333	0	0	0	0	0	0	0	0	2	0.166667	0	0	0	0	0	0	0	0	0	0	0.005	0.000416667	0	0	0	0	0	0	0	0	0	0
207594	21	4	2018-02-28	408	3696	0.11039	20.7	4	2	0	2019-04-12	2	0	2	3	40	1.93237	0	0	0	0	8	0.386473	0	0	0	0	0	0	0	0	0	0	0	0	0	0	0.04	0.00193237	0	0	0	0	0	0	0	0	0	0
207657	54	4	2005-09-13	4931	4642	1.06226	37.2	4	4	0	2019-03-15	4	0	1	1	148	3.97849	0	0	0	0	26	0.698925	37	0.994624	0	0	0	0	0	0	0.4	0.0107527	0	0	0	0	0	0	11	0.295699	0	0	0	0	0	0	0	0
207681	66	4	2007-03-22	4383	4891	0.896136	6.35	4	3	0	2019-03-22	4	0	1	1	20	3.14961	0	0	0	0	3	0.472441	0	0	0	0	0	0	0	0	0	0	0	0	0	0	0	0	0	0	0	0	0	0	0	0	0	0
207756	97	4	2011-03-15	2926	4061	0.720512	9.6	4	3	0	2019-03-19	2	0	2	3	34	3.54167	0	0	0	0	1.4	0.145833	0	0	0	0	0	0	0	0	0	0	0	0	0	0	0	0	1	0.104167	0	0	0	0	0	0	0	0
207870	78	3	2010-03-19	3304	5201	0.635262	39.7	4	2	0	2019-04-05	4	0	1	2	20	0.503778	0	0	0	0	12	0.302267	0	0	0	0	0	0	0	0	0	0	0	0	0	0	0.4	0.0100756	0	0	0	0	0	0	0	0	0	0
207870	85	3	2010-03-19	3770	NA	NA	40.8	5	2	0	2020-07-14	2	0	2	NA	140	3.43137	0	0	0	0	12.2	0.29902	0	0	0	0	0	0	0	0	0	0	0	0	0	0	0.12	0.00294118	0	0	0	0	0	0	0	0	0	0
207870	85	3	2010-03-19	3639	NA	NA	41	4	2	0	2020-03-05	5	0	2	1	220	5.36585	0	0	0	0	12	0.292683	0	0	0	0	0	0	0	0	0	0	0	0	0	0	0.04	0.00097561	0	0	0	0	0	0	0	0	0	0
207884	30	4	2017-07-20	636	4171	0.152481	5.2	4	2	0	2019-04-17	4	0	4	2	20	3.84615	0	0	0	0	2	0.384615	0	0	0	0	0	0	0	0	0	0	0	0	0	0	0	0	0	0	0	0	0	0	0	0	0	0
207887	72	1	2013-03-20	2274	5293	0.429624	8.6	7	1	0	2019-06-11	2	0	1	1	14	1.62791	0	0	0	0	2.6	0.302326	0	0	0	0	0	0	0	0	0	0	0	0	0	0	0.025	0.00290698	0	0	0	0	0	0	0	0	0	0
207901	116	4	2018-03-20	372	5293	0.0702815	8.7	1	4	0	2019-03-27	4	0	2	1	25	2.87356	0	0	0	0	2.6	0.298851	8.7	1	0	0	0	0	0	0	0	0	0	0	0	0	0	0	0	0	0	0	0	0	0	0	0	0
207904	72	4	2018-10-14	172	5293	0.0324957	1.5	3	3	0	2019-04-04	4	0	1	2	6	4	0	0	0	0	0	0	0	0	0.5	0.333333	0	0	0	0	0	0	0	0	0	0	0.005	0.00333333	0	0	0	0	0	0	0	0	0	0
207952	106	4	2016-05-22	1038	4380	0.236986	21.3	4	2	0	2019-03-26	2	0	5	3	40	1.87793	0	0	10	0.469484	0	0	0	0	0	0	0	0	0	0	0	0	0	0	0	0	0.1	0.00469484	0	0	0	0	0	0	0	0	0	0
207958	12	4	2010-12-17	3049	NA	NA	26.6	4	2	0	2019-04-23	4	0	1	2	40	1.50376	0	0	0	0	0	0	0	0	10	0.37594	0	0	0	0	0	0	0	0	0	0	0.13	0.00488722	0	0	0	0	0	0	0	0	0	0
208015	41	1	2018-11-11	149	2681	0.0555763	12.2	5	1	0	2019-04-09	2	0	1	2	30	2.45902	0	0	0	0	5	0.409836	12	0.983607	0	0	0	0	0	0	0	0	0	0	0	0	0	0	0	0	0	0	0	0	0	0	0	0
208015	41	1	2018-11-11	297	2681	0.11078	23	6	2	0	2019-09-04	2	0	NA	0	70	3.04348	0	0	0	0	9.2	0.4	0	0	0	0	0	0	0	0	0	0	0.4	0.0173913	0	0	0	0	0	0	0	0	0	0	0	0	0	0
208021	38	2	2006-01-10	4838	4625	1.04605	6	5	3	0	2019-04-10	2	3	2	1	30	5	0	0	0	0	1.8	0.3	0	0	0	0	0	0	0	0	0	0	0	0	0	0	0	0	0	0	0	0	0	0	0	0	0	0
208029	116	2	2005-03-25	5116	5293	0.96656	3.04	3	2	0	2019-03-28	1	0	1	1	15	4.93421	0	0	0	0	0.9	0.296053	0	0	0	0	0	0	0	0	0	0	0	0	0	0	0.015	0.00493421	0	0	0	0	0	0	0	0	0	0
208059	77	3	2005-03-25	5115	4614	1.10858	7.8	6	2	0	2019-03-27	2	2	1	0	30	3.84615	1.56	0.2	0	0	0	0	7.8	1	0	0	0	0	0	0	0	0	0	0	0	0	0	0	0	0	0	0	0	0	0	0	0	0
208066	78	3	2013-03-26	2409	5201	0.46318	10.5	4	2	1	2019-10-30	2	3	1	1	55	5.2381	0	0	0	0	0	0	0	0	4	0.380952	0	0	0	0	0	0	0	0	0	0	0	0	0	0	5	0.47619	0	0	0	0	0	0
208080	38	3	2009-09-01	3501	4625	0.756973	8.3	6	2	0	2019-04-03	4	0	1	1	45	5.42169	0	0	0	0	0	0	0	0	3.3	0.39759	0	0	0	0	0	0	0	0	0	0	0	0	0	0	0	0	0	0	0	0	0	0
208087	78	4	2008-03-26	4061	5201	0.780811	16.2	6	1	0	2019-05-09	2	0	6	2	50	3.08642	1.6	0.0987654	0	0	0	0	0	0	0	0	0	0	0	0	0	0	0.5	0.0308642	0	0	0	0	0	0	0	0	0	0	0	0	0	0
208124	77	4	2009-11-30	3404	4614	0.737755	5	4	3	0	2019-03-27	2	0	6	3	17	3.4	0	0	0	0	0	0	0	0	0	0	0	0	0	0	0	0	0	0	0	0	0	0	0	0	0	0	0	0	0	0	0	0
208124	77	4	2009-11-30	3410	4614	0.739055	4.7	4	2	0	2019-04-02	2	0	1	1	25	5.31915	0	0	0	0	0	0	0	0	0	0	0	0	0	0	0	0	0	0	0	0	0	0	0	0	0	0	0	0	0	0	0	0
208130	68	3	2019-01-16	99	4751	0.0208377	14.8	4	1	0	2019-04-25	2	0	2	1	40	2.7027	0	0	0	0	9	0.608108	0	0	0	0	0	0	0	0	0.54	0.0364865	0	0	0	0	0	0	0	0	0	0	0	0	0	0	0	0
208177	54	3	2013-06-28	2119	4642	0.456484	61	9	2	0	2019-04-17	3	0	2	2	240	3.93443	0	0	25	0.409836	0	0	0	0	0	0	0	0	0	0	0	0	0	0	0	0	0	0	0	0	0	0	0	0	0	0	0	0
208199	68	3	2012-03-29	2562	4751	0.539255	25.8	5	2	0	2019-04-04	2	0	1	3	110	4.26357	0	0	0	0	0	0	0	0	10	0.387597	0	0	0	0	0	0	0	0	0	0	0	0	0	0	0	0	0	0	0	0	0	0
208214	54	1	2011-03-30	2925	4642	0.630116	34	3	3	0	2019-04-02	4	0	1	2	110	3.23529	0	0	0	0	10	0.294118	0	0	0	0	0	0	0	0	0	0	0	0	0	0	0.17	0.005	0	0	0	0	0	0	0	0	0	0
208215	101	3	2013-04-12	2191	5021	0.436367	7.9	4	2	1	2019-04-12	2	0	2	2	30	3.79747	0	0	0	0	7.51	0.950633	0	0	0	0	0	0	0	0	0	0	0.2	0.0253165	0	0	0.036	0.00455696	0	0	0	0	0	0	0	0	0	0
208219	115	3	2006-08-12	4615	4887	0.944342	2.3	3	3	0	2019-04-01	4	1	2	1	10	4.34783	0	0	0	0	0	0	0	0	0.5	0.217391	0	0	0	0	0	0	0	0	0	0	0	0	0	0	0	0	0	0	0	0	0	0
208226	78	2	2008-03-30	4020	5201	0.772928	15.3	4	2	0	2019-04-02	2	0	2	2	40	2.61438	0	0	0	0	4.5	0.294118	0	0	0	0	0	0	0	0	0	0	0	0	0	0	0	0	0	0	0	0	0	0	0	0	0	0
208261	116	4	2016-04-01	1095	5293	0.206877	9.8	4	2	1	2019-04-01	3	0	1	1	40	4.08163	0	0	0	0	3	0.306122	0	0	0	0	0	0	0	0	0	0	0	0	0	0	0	0	0	0	0	0	0	0	0	0	0	0
208328	7	1	2016-04-02	1097	3285	0.333942	17.4	2	4	0	2019-04-04	4	0	2	0	80	4.5977	0	0	0	0	0	0	0	0	0	0	0	0	0	0	0	0	0	0	0	0	0	0	0	0	0	0	0	0	0	0	0	0
208383	78	4	2006-04-04	4760	5201	0.915209	18.8	6	2	0	2019-04-16	4	0	1	1	60	3.19149	0	0	0	0	0	0	0	0	10	0.531915	0	0	0	0	0	0	0	0	0	0	0	0	0	0	0	0	0	0	0	0	0	0
208388	78	4	2011-04-11	2922	5201	0.561815	11.9	4	2	0	2019-04-11	4	0	1	3	65	5.46218	0	0	0	0	0	0	0	0	2	0.168067	0	0	0	0	0	0	0	0	0	0	0	0	0	0	0	0	0	0	0	0	0	0
208402	7	3	2006-04-23	4748	3285	1.44536	24.3	6	3	0	2019-04-23	4	0	2	1	60	2.46914	0	0	0	0	7.3	0.300412	0	0	0	0	0	0	0	0	0	0	0	0	0	0	0.025	0.00102881	0	0	0	0	0	0	0	0	0	0
208423	68	1	2019-01-25	382	4751	0.0804041	34.1	4	1	0	2020-02-11	2	0	1	1	78	2.28739	0	0	17	0.498534	0	0	0	0	0	0	0	0	0	0	0	0	0	0	0	0	0.13	0.00381232	0	0	0	0	0	0	0	0	0	0
208433	78	3	2015-04-05	1468	5201	0.282253	28.8	3	2	0	2019-04-12	4	0	1	2	62	2.15278	0	0	0	0	0	0	0	0	6	0.208333	0	0	0	0	0	0	0	0	0	0	0.085	0.00295139	0	0	0	0	0	0	0	0	0	0
208433	78	3	2015-04-05	1704	5201	0.327629	30.8	4	2	0	2019-12-04	4	0	1	1	80	2.5974	0	0	0	0	0	0	0	0	9.3	0.301948	0	0	0	0	0	0	0	0	0	0	0.15	0.00487013	0	0	0	0	0	0	0	0	0	0
208497	50	3	2012-10-01	2381	4015	0.593026	37.5	6	3	0	2019-04-09	2	0	2	2	50	1.33333	0	0	0	0	0	0	0	0	0	0	0	0	0	0	0	0	0	0	0	0	0	0	0	0	0	0	0	0	0	0	0	0
208511	38	3	2007-04-08	4384	4625	0.947892	5.83	4	2	0	2019-04-09	3	0	1	2	10	1.71527	0	0	0	0	1.8	0.308748	0	0	0	0	0	0	0	0	0	0	0	0	0	0	0	0	0	0	0	0	0	0	0	0	0	0
208513	21	4	2014-04-08	2241	3696	0.606331	41.2	6	2	0	2020-05-27	4	0	2	1	40	0.970874	0	0	0	0	0	0	40	0.970874	0	0	0	0	0	0	0	0	0	0	0	0	0	0	8.2	0.199029	0	0	0	0	2	0.0485437	0	0
208513	21	3	2014-04-08	1982	3696	0.536255	36.8	4	3	1	2019-09-11	2	0	1	1	80	2.17391	3.6	0.0978261	0	0	0	0	0	0	0	0	0	0	0	0	0	0	0	0	0	0	0	0	7.5	0.203804	0	0	0	0	0	0	0	0
208514	12	1	2012-05-01	2534	NA	NA	45	5	2	0	2019-04-09	3	0	1	1	100	2.22222	0	0	0	0	10	0.222222	0	0	0	0	0	0	0	0	0	0	0	0	0	0	0	0	0	0	0	0	0	0	0	0	0	0
208518	93	1	2012-01-01	2790	3088	0.903497	23.6	4	2	0	2019-08-22	4	0	2	1	50	2.11864	0	0	0	0	0	0	0	0	10	0.423729	0	0	0	0	0	0	0	0	0	0	0.12	0.00508475	0	0	0	0	0	0	0	0	0	0
208594	54	3	2011-04-10	2942	4642	0.633779	47	8	2	0	2019-04-30	4	0	2	1	190	4.04255	0	0	0	0	0	0	0	0	24	0.510638	0	0	0	0	0	0	0	0	0	0	0	0	0	0	0	0	0	0	0	0	0	0
208657	83	3	2009-10-12	3518	4168	0.84405	7.5	6	1	0	2019-05-31	2	0	1	2	40	5.33333	0	0	0	0	4	0.533333	0	0	0	0	0	0	0.24	0.032	0	0	0	0	0	0	0	0	0	0	0	0	0	0	0	0	0	0
208682	11	2	2017-10-13	547	4959	0.110304	9.83	4	3	1	2019-04-13	2	0	1	1	40	4.06918	0	0	0	0	0	0	0	0	0	0	0	0	0	0	0	0	0	0	0	0	0	0	0	0	0	0	0	0	0	0	0	0
208725	104	4	2007-12-11	4154	4380	0.948402	22	6	2	0	2019-04-26	4	0	2	1	34	1.54545	0	0	0	0	0	0	0	0	11	0.5	0	0	0	0	0	0	0	0	0	0	0	0	0	0	0	0	0	0	0	0	0	0
208755	106	3	2012-04-15	2563	4380	0.58516	31.8	4	1	0	2019-04-22	4	0	2	2	70	2.20126	0	0	0	0	0	0	0	0	13	0.408805	0	0	0	0	0	0	0	0	0	0	0.06	0.00188679	0	0	0	0	0	0	0	0	0	0
208755	106	3	2011-09-15	2784	4380	0.635616	31.8	5	2	0	2019-04-30	2	0	5	1	180	5.66038	0	0	0	0	13	0.408805	0	0	0	0	0	0	0	0	0	0	0	0	0	0	0.1	0.00314465	0	0	0	0	0	0	0	0	0	0
208772	45	3	2007-04-16	4396	4617	0.952133	26	5	3	0	2019-04-29	4	0	1	0	55	2.11538	0	0	0	0	0	0	0	0	10	0.384615	0	0	0	0	0	0	0	0	0	0	0.13	0.005	0	0	0	0	0	0	0	0	0	0
208791	55	1	2015-04-16	1461	2281	0.640509	50	2	4	1	2019-04-16	2	0	7	2	120	2.4	0	0	0	0	0	0	0	0	0	0	0	0	0	0	0	0	0	0	0	0	0	0	0	0	0	0	0	0	0	0	0	0
208792	38	4	2011-04-16	2923	4625	0.632	7.4	7	2	0	2019-04-17	3	0	1	2	10	1.35135	0	0	0	0	2.2	0.297297	0	0	0	0	0	0	0	0	0	0	0	0	0	0	0.02	0.0027027	0	0	0	0	0	0	0	0	0	0
208793	68	4	2010-04-16	3296	4751	0.693749	35	5	2	0	2019-04-25	4	0	1	1	160	4.57143	0	0	0	0	0	0	0	0	18	0.514286	0	0	0	0	0	0	0	0	0	0	0	0	0	0	0	0	0	0	0	0	0	0
208820	32	2	2018-11-17	158	3811	0.0414589	2	4	3	0	2019-04-24	2	0	1	1	10	5	0	0	0	0	0.8	0.4	2	1	0	0	0	0	0	0	0	0	0.04	0.02	0	0	0	0	0	0	0	0	0	0	0	0	0	0
208950	75	4	2005-04-22	5117	4745	1.0784	8.2	5	4	0	2019-04-26	4	0	2	2	35	4.26829	0	0	0	0	0.8	0.097561	0	0	0	0	0	0	0	0	0	0	0	0	0	0	0	0	0.8	0.097561	0	0	0	0	0	0	0	0
209045	68	1	2007-05-18	4360	4751	0.917702	35.9	6	3	0	2019-04-25	2	0	2	1	130	3.62117	0	0	0	0	7.9	0.220056	0	0	0	0	0	0	0	0	0	0	0.72	0.0200557	0	0	0	0	0	0	0	0	0	0	0	0	0	0
209101	115	4	2015-04-25	1481	4887	0.303049	3.1	4	1	0	2019-05-15	3	0	1	1	20	6.45161	0	0	0	0	0.6	0.193548	0	0	0	0	0	0	0	0	0	0	0	0	0	0	0	0	0.6	0.193548	0	0	0	0	0	0	0	0
209105	38	4	2008-07-25	4165	4625	0.900541	11	4	3	1	2019-12-20	4	3	1	3	20	1.81818	0	0	0	0	3	0.272727	0	0	0	0	0	0	0	0	0	0	0	0	0	0	0	0	0	0	0	0	0	0	0	0	0	0
209105	78	4	2008-07-25	3926	5201	0.754855	11.1	5	4	1	2019-04-25	2	3	2	1	30	2.7027	0	0	0	0	0	0	0	0	0	0	0	0	0	0	0	0	0	0	0	0	0	0	0	0	0	0	0	0	0	0	0	0
209180	28	3	2015-04-27	1465	NA	NA	47.7	5	2	0	2019-05-01	3	0	NA	1	90	1.88679	0	0	0	0	0	0	0	0	0	0	0	0	0	0	0	0	0	0	0	0	0	0	0	0	0	0	0	0	0	0	0	0
209196	35	4	2015-04-28	1462	4137	0.353396	13	6	2	0	2019-04-29	3	0	5	0	60	4.61538	0	0	0	0	0	0	0	0	0	0	0	0	0	0	0	0	0	0	0	0	0	0	0	0	0	0	0	0	0	0	0	0
209250	3	3	2010-04-29	3520	NA	NA	36.6	6	2	0	2019-12-18	3	0	2	3	58	1.5847	0	0	17	0.464481	0	0	0	0	0	0	0	0	0	0	0	0	0.27	0.00737705	0	0	0.11	0.00300546	0	0	0	0	0	0	0	0	0	0
209250	3	3	2010-04-29	3298	NA	NA	38.8	4	2	0	2019-05-10	3	0	2	3	160	4.12371	0	0	19.5	0.502577	0	0	0	0	0	0	0	0	0	0	0	0	0	0	0	0	0.115	0.00296392	0	0	0	0	0	0	0	0	0	0
209299	27	4	2017-03-30	778	3391	0.229431	40	5	1	0	2019-05-17	3	0	1	1	130	3.25	4	0.1	0	0	0	0	0	0	0	0	0	0	0	0	0	0	1.5	0.0375	0	0	0	0	0	0	0	0	0	0	0	0	0	0
209368	68	1	2018-09-02	268	4751	0.0564092	33.1	5	2	0	2019-05-28	2	0	2	3	60	1.81269	0	0	0	0	17	0.513595	0	0	0	0	0	0	0	0	0	0	0	0	0	0	0.1	0.00302115	0	0	0	0	0	0	0	0	0	0
209380	21	4	2019-01-01	122	3696	0.0330087	11	4	2	1	2019-05-03	2	0	1	2	40	3.63636	0	0	0	0	0	0	0	0	0	0	0	0	0	0	0	0	0	0	0	0	0	0	0	0	0	0	0	0	0	0	0	0
209422	106	3	2014-05-03	1838	4380	0.419635	23.7	3	1	0	2019-05-15	5	0	1	2	100	4.21941	0	0	0	0	0	0	0	0	7	0.295359	0	0	0	0	0	0	0	0	0	0	0.07	0.00295359	0	0	0	0	0	0	0	0	0	0
209477	75	3	2016-05-05	1096	4745	0.23098	8.9	5	2	0	2019-05-06	4	0	1	1	32	3.59551	0	0	0	0	2.7	0.303371	0	0	0	0	0	0	0	0	0	0	0	0	0	0	0	0	0.89	0.1	0	0	0	0	0	0	0	0
209507	116	2	2018-12-06	153	5293	0.0289061	6.1	4	1	0	2019-05-08	3	0	5	3	47	7.70492	1.34	0.219672	0	0	0	0	0	0	0	0	0	0	0	0	0	0	0	0	0	0	0	0	0	0	0	0	0	0	0	0	0	0
209515	84	4	2018-10-28	213	4656	0.0457474	8.8	5	2	0	2019-05-29	4	0	5	2	24	2.72727	0	0	0	0	5.3	0.602273	0	0	0	0	0	0	0	0	0.5	0.0568182	0	0	0	0	0	0	0	0	0	0	0	0	0	0	0	0
209515	84	4	2018-09-06	278	4656	0.0597079	8.8	4	2	0	2019-06-11	2	0	2	1	26	2.95455	0	0	0	0	2.5	0.284091	0	0	0	0	0	0	0	0	0	0	0	0	0	0	0	0	0	0	0	0	0	0	0	0	0	0
209525	38	3	2013-05-06	2221	4625	0.480216	6.5	4	1	0	2019-06-05	5	0	1	2	45	6.92308	0	0	0	0	0	0	0	0	0	0	0	0	0	0	0	0	0	0	0	0	0	0	0	0	0	0	0	0	0	0	0	0
209542	49	4	2013-05-07	2191	3504	0.625285	12.12	4	2	1	2019-05-07	2	0	1	2	40	3.30033	0	0	0	0	0	0	0	0	0	0	0	0	0	0	0	0	0	0	0	0	0	0	0	0	0	0	0	0	0	0	0	0
209545	78	4	2015-05-07	1539	5201	0.295905	27	6	2	0	2019-07-24	5	0	2	1	20	0.740741	2.5	0.0925926	0	0	0	0	0	0	0	0	0	0	0	0	0	0	0	0	0	0	0	0	0	0	12.5	0.462963	0	0	0	0	0	0
209548	76	3	2010-05-07	3288	5202	0.632065	11.14	4	3	1	2019-05-08	2	0	2	0	50	4.48833	0	0	0	0	3.4	0.305206	0	0	0	0	0	0	0	0	0	0	0	0	0	0	0	0	0	0	0	0	0	0	0	0	0	0
209561	7	3	2014-05-07	1835	3285	0.5586	24.4	5	2	0	2019-05-16	2	0	1	0	75	3.07377	0	0	7.5	0.307377	0	0	0	0	0	0	0	0	0	0	0	0	0.5	0.0204918	0	0	0	0	0	0	0	0	0	0	0	0	0	0
209585	68	1	2014-06-09	1794	4751	0.377605	33	4	3	1	2019-05-08	2	0	2	2	40	1.21212	0	0	0	0	0	0	0	0	0	0	0	0	0	0	0	0	0	0	0	0	0	0	0	0	0	0	0	0	4	0.121212	0	0
209620	75	4	2010-05-08	3300	4745	0.695469	6.5	4	3	0	2019-05-21	2	0	1	2	58	8.92308	0	0	0	0	0	0	0	0	0	0	0	0	0	0	0	0	0	0	0	0	0.003	0.000461538	0	0	0	0	0	0	0	0	0	0
209620	116	4	2010-05-08	3299	5293	0.623276	6.55	5	3	0	2019-05-20	4	0	2	0	70	10.687	0	0	0	0	0	0	0	0	1.3	0.198473	0	0	0	0	0	0	0	0	0	0	0	0	0	0	0	0	0	0	0	0	0	0
209653	21	4	2014-05-09	1852	3696	0.501082	20.8	5	1	0	2019-06-04	2	0	1	0	120	5.76923	0	0	0	0	6	0.288462	0	0	0	0	0	0	0	0	0	0	0	0	0	0	0.01	0.000480769	0	0	0	0	0	0	0	0	0	0
209724	78	1	2006-05-11	4752	5201	0.91367	30.1	5	3	0	2019-05-15	3	0	2	3	90	2.99003	0	0	0	0	0	0	0	0	0	0	0	0	0	0	0	0	0	0	0	0	0	0	0	0	0	0	0	0	0	0	0	0
209753	7	4	2007-05-13	4412	3285	1.34307	23.4	5	2	0	2019-06-11	4	0	5	0	110	4.70085	0	0	0	0	0	0	0	0	0	0	0	0	0	0	0	0	0	0	0	0	0	0	0	0	0	0	0	0	0	0	0	0
209764	57	3	2011-09-11	2815	3628	0.77591	36	3	2	0	2019-05-27	4	0	NA	0	160	4.44444	0	0	0	0	0	0	0	0	11	0.305556	0	0	0	0	0	0	0	0	0	0	0.036	0.001	0	0	0	0	0	0	0	0	0	0
209783	85	4	2018-10-13	215	NA	NA	22	4	2	0	2019-05-16	3	0	1	1	60	2.72727	0	0	0	0	0	0	0	0	0	0	0	0	0	0	0	0	0	0	0	0	0	0	0	0	0	0	0	0	0	0	0	0
209783	85	4	2018-10-13	214	NA	NA	22.3	4	2	0	2019-05-15	3	0	2	2	80	3.58744	0	0	0	0	7	0.313901	0	0	0	0	0	0	0	0	0	0	0	0	0	0	0	0	4.5	0.201794	0	0	0	0	0	0	0	0
209822	78	3	2007-05-14	4393	5201	0.844645	28.2	6	2	0	2019-05-24	1	0	1	1	130	4.60993	0	0	0	0	9	0.319149	0	0	0	0	0	0	0	0	0	0	0	0	0	0	0.08	0.00283688	0	0	0	0	0	0	0	0	0	0
209830	76	4	2006-05-14	4756	5202	0.914264	5.5	4	2	0	2019-05-22	4	0	2	1	10	1.81818	0	0	0	0	1.7	0.309091	0	0	0	0	0	0	0	0	0	0	0	0	0	0	0.015	0.00272727	0	0	0	0	0	0	0	0	0	0
209830	116	4	2006-05-14	4784	5293	0.903835	5.5	4	2	0	2019-06-19	4	0	2	2	14	2.54545	0	0	0	0	0	0	0	0	2	0.363636	0	0	0	0	0	0	0	0	0	0	0	0	0	0	0	0	0	0	0	0	0	0
209849	115	2	2018-12-15	153	4887	0.0313076	1.7	3	2	0	2019-05-17	3	0	1	2	13	7.64706	0	0	0	0	0.51	0.3	0	0	0	0	0	0	0	0	0	0	0	0	0	0	0	0	0.51	0.3	0	0	0	0	0	0	0	0
209851	112	4	2010-05-15	3295	4836	0.681348	8.4	7	2	0	2019-05-23	2	0	1	2	45	5.35714	0	0	0	0	4.2	0.5	0	0	0	0	0	0	0	0	0	0	0	0	0	0	0	0	0	0	0	0	0	0	0	0	0	0
209853	78	3	2008-05-22	4017	5201	0.772351	13.4	2	3	0	2019-05-22	4	5	2	0	14	1.04478	0	0	0	0	4	0.298507	0	0	0	0	0	0	0	0	0	0	0	0	0	0	0	0	0	0	0	0	0	0	0	0	0	0
209855	76	3	2006-05-15	4846	5202	0.931565	8	6	1	0	2019-08-21	2	0	6	2	12.8	1.6	0	0	0	0	2.4	0.3	0	0	0	0	0	0	0	0	0	0	0	0	0	0	0	0	1.6	0.2	0	0	0	0	0	0	0	0
209855	76	3	2006-05-15	5101	5202	0.980584	7.6	4	2	1	2020-05-02	2	0	1	3	15	1.97368	0	0	0	0	3	0.394737	0	0	0	0	0	0	0	0	0	0	0	0	0	0	0	0	3	0.394737	0	0	0	0	0	0	0	0
209954	41	1	2017-05-21	730	2681	0.272286	20.2	6	3	0	2019-05-21	2	0	6	1	50	2.47525	0	0	0	0	6	0.29703	20	0.990099	0	0	0	0	0	0	0	0	0	0	0	0	0	0	0	0	0	0	0	0	0	0	0	0
210007	41	2	2019-02-04	127	2681	0.0473704	7.4	4	1	0	2019-06-11	2	0	1	3	18	2.43243	0	0	0	0	3.7	0.5	0	0	0	0	0	0	0	0	0	0	0	0	0	0	0	0	0	0	0	0	0	0	0	0	0	0
210015	78	4	2008-05-17	4034	5201	0.77562	16.4	7	2	0	2019-06-03	4	0	2	0	78	4.7561	0	0	0	0	0	0	0	0	6.6	0.402439	0	0	0	0	0	0	0	0	0	0	0.035	0.00213415	0	0	0	0	0	0	0	0	0	0
210020	38	3	2014-05-17	1826	4625	0.394811	9.4	6	2	0	2019-05-17	3	3	2	3	30	3.19149	0	0	0	0	3	0.319149	0	0	0	0	0	0	0	0	0	0	0	0	0	0	0	0	0	0	0	0	0	0	0	0	0	0
210048	38	1	2014-05-19	1827	4625	0.395027	10.23	6	3	0	2019-05-20	3	0	2	1	50	4.88759	0	0	0	0	3	0.293255	0	0	0	0	0	0	0	0	0	0	0	0	0	0	0	0	0	0	0	0	0	0	0	0	0	0
210125	21	3	2015-05-21	1530	3696	0.413961	32.1	4	3	1	2019-07-29	2	0	2	3	70	2.18069	0	0	0	0	6.4	0.199377	0	0	0	0	0	0	0	0	0	0	0	0	0	0	0	0	0	0	0	0	0	0	0	0	0	0
210138	32	4	2012-05-21	2559	3811	0.671477	4.6	4	2	0	2019-05-24	4	0	1	3	6	1.30435	0	0	0	0	1.4	0.304348	0	0	0	0	0	0	0	0	0	0	0	0	0	0	0	0	0	0	0	0	0	0	0	0	0	0
210146	78	3	2007-05-21	4512	5201	0.867525	24.4	6	2	0	2019-09-27	5	0	1	2	52.6	2.15574	0	0	0	0	9.7	0.397541	0	0	0	0	0	0	0	0	0	0	0	0	0	0	0	0	0	0	0	0	0	0	0	0	0	0
210183	68	4	2009-05-22	3661	4751	0.770575	26.2	7	3	0	2019-05-31	4	0	1	2	80	3.05344	0	0	0	0	0	0	0	0	8	0.305344	0	0	0	0	0	0	0	0	0	0	0.05	0.0019084	0	0	0	0	0	0	0	0	0	0
210215	93	1	2018-09-17	252	3088	0.0816062	41	5	2	0	2019-05-27	3	0	2	0	50	1.21951	0	0	0	0	0	0	0	0	0	0	0	0	0	0	0	0	0	0	0	0	0	0	0	0	0	0	0	0	0	0	0	0
210217	78	3	2017-05-23	750	5201	0.144203	29.6	7	2	0	2019-06-12	3	0	2	1	40	1.35135	0	0	0	0	9	0.304054	0	0	0	0	0	0	0	0	0	0	0	0	0	0	0.115	0.00388514	0	0	0	0	0	0	0	0	0	0
210218	106	4	2016-05-23	1096	4380	0.250228	24.7	5	3	0	2019-05-24	4	0	NA	1	100	4.04858	0	0	0	0	7	0.283401	0	0	0	0	0	0	0	0	0	0	0	0	0	0	0	0	0	0	0	0	0	0	0	0	0	0
210231	106	4	2007-05-23	4397	4380	1.00388	30.6	4	2	0	2019-06-06	2	0	1	2	64	2.0915	0	0	0	0	12	0.392157	0	0	0	0	0	0	0	0	0	0	0	0	0	0	0.09	0.00294118	0	0	0	0	0	0	0	0	0	0
210273	68	4	2013-08-28	2099	4751	0.441802	30	5	2	0	2019-05-28	5	0	2	1	180	6	0	0	0	0	9	0.3	0	0	0	0	0	0	0	0	0	0	0	0	0	0	0	0	0	0	0	0	0	0	0	0	0	0
210312	68	4	2013-05-26	2191	4751	0.461166	32.2	6	2	1	2019-05-26	2	0	1	3	90	2.79503	0	0	0	0	0	0	0	0	0	0	0	0	0	0	0	0	0	0	0	0	0	0	0	0	0	0	0	0	0	0	0	0
210346	66	3	2003-05-28	5851	4891	1.19628	9.8	6	2	0	2019-06-04	2	0	1	1	26	2.65306	0	0	0	0	5	0.510204	0	0	0	0	0	0	0	0	0	0	0	0	0	0	0	0	0	0	0	0	0	0	0	0	0	0
210356	50	1	2010-04-03	3343	4015	0.832628	38.2	4	2	0	2019-05-29	3	3	1	1	100	2.6178	0	0	0	0	19	0.497382	0	0	0	0	0	0	0	0	0	0	0	0	0	0	0.19	0.00497382	0	0	0	0	0	0	0	0	0	0
210381	39	1	2017-01-23	864	3595	0.240334	34	4	4	0	2019-06-06	2	0	7	2	60	1.76471	0	0	0	0	10	0.294118	0	0	0	0	0	0	0	0	0	0	0	0	0	0	0.1	0.00294118	0	0	0	0	0	0	0	0	0	0
210414	36	4	2012-05-29	2570	4502	0.570857	35.6	4	2	0	2019-06-12	4	0	7	2	100	2.80899	0	0	0	0	7	0.196629	0	0	0	0	0	0	0	0	0	0	0	0	0	0	0	0	0	0	0	0	0	0	0	0	0	0
210417	20	3	2011-05-29	2928	3986	0.734571	12.2	4	2	0	2019-06-04	4	0	1	1	50	4.09836	0	0	0	0	0	0	0	0	5	0.409836	0	0	0	0	0	0	0	0	0	0	0	0	0	0	0	0	0	0	0	0	0	0
210421	32	2	2011-05-08	2943	3811	0.772238	1.43	5	3	1	2019-05-29	2	0	2	1	6	4.1958	0	0	0	0	0.4	0.27972	0	0	0	0	0	0	0	0	0	0	0	0	0	0	0.004	0.0027972	0	0	0	0	0	0	0	0	0	0
210453	49	1	2018-02-28	457	3504	0.130422	12.6	5	2	0	2019-05-31	2	0	1	1	28	2.22222	0	0	0	0	0	0	0	0	0	0	0	0	0	0	0	0	0	0	0	0	0	0	0	0	0	0	0	0	0	0	0	0
210501	115	2	2018-10-20	349	4887	0.071414	1.05	4	2	0	2019-10-04	3	0	1	2	16	15.2381	0	0	0.6	0.571429	0	0	0	0	0	0	0	0	0	0	0	0	0	0	0	0	0	0	0	0	0	0	0	0	0	0	0	0
210508	38	4	2008-06-01	4017	4625	0.868541	6.75	5	3	1	2019-06-01	3	0	2	2	36	5.33333	0	0	0	0	2	0.296296	0	0	0	0	0	0	0	0	0	0	0	0	0	0	0	0	0	0	0	0	0	0	0	0	0	0
210592	85	3	2013-06-04	2192	NA	NA	29.4	4	2	0	2019-06-05	2	0	2	2	60	2.04082	0	0	0	0	0	0	0	0	0	0	0	0	0	0	0	0	0	0	0	0	0	0	0	0	0	0	0	0	0	0	0	0
210602	54	3	2010-06-04	3331	4642	0.717579	37.6	8	3	0	2019-07-18	4	0	2	2	70	1.8617	3.32	0.0882979	0	0	0	0	0	0	0	0	0	0	0	0	0	0	0	0	0	0	0.1	0.00265957	0	0	0	0	0	0	0	0	0	0
210602	78	3	2010-06-04	3345	5201	0.643146	36	7	3	0	2019-08-01	2	0	1	3	110	3.05556	0	0	15	0.416667	0	0	0	0	0	0	0	0	0	0	0	0	0	0	0	0	0	0	3	0.0833333	0	0	0	0	0	0	0	0
210652	72	4	2011-06-05	2924	5293	0.552428	4.25	4	2	0	2019-06-07	4	0	1	2	13	3.05882	0	0	0	0	1.3	0.305882	0	0	0	0	0	0	0	0	0	0	0	0	0	0	0	0	0	0	0	0	0	0	0	0	0	0
210791	21	3	2013-03-02	2300	3696	0.622294	28.7	6	1	0	2019-06-19	4	0	2	0	140	4.87805	0	0	8	0.278746	0	0	0	0	0	0	0	0	0	0	0	0	0	0	0	0	0	0	0	0	0	0	0	0	0	0	0	0
210796	51	2	2018-11-10	212	4380	0.0484018	20	4	2	0	2019-06-10	3	0	2	3	54	2.7	0	0	0	0	0	0	0	0	0	0	0	0	0	0	0	0	0	0	0	0	0	0	0	0	0	0	0	0	0	0	0	0
210823	78	2	2015-06-16	1461	5201	0.280908	30	6	2	1	2019-06-16	2	0	1	0	147	4.9	0	0	0	0	0	0	0	0	0	0	0	0	0	0	0	0	0	0	0	0	0	0	0	0	0	0	0	0	0	0	0	0
210831	20	4	2007-06-10	4405	3986	1.10512	9.84	4	2	0	2019-07-02	2	2	2	1	24	2.43902	0	0	0	0	0	0	0	0	0	0	0	0	0	0	0	0	0	0	0	0	0	0	0	0	0	0	0	0	0	0	0	0
210831	20	4	2007-06-10	4404	3986	1.10487	9.9	4	2	0	2019-07-01	4	2	6	2	30	3.0303	0	0	0	0	0	0	0	0	4	0.40404	0	0	0	0	0	0	0.2	0.020202	0	0	0	0	0	0	0	0	0	0	0	0	0	0
210853	50	4	2015-06-11	1568	4015	0.390535	36.2	4	1	0	2019-09-26	4	0	2	1	120	3.31492	0	0	0	0	15	0.414365	0	0	0	0	0	0	0	0	0	0	0	0	0	0	0.14	0.0038674	0	0	0	0	0	0	0	0	0	0
210853	50	4	2015-06-11	1533	4015	0.381818	34	4	2	0	2019-08-22	4	0	2	1	202	5.94118	0	0	0	0	14	0.411765	0	0	0	0	0	0	0	0	0	0	0	0	0	0	0.1	0.00294118	0	0	0	0	0	0	0	0	0	0
210869	7	3	2016-06-11	1103	3285	0.335769	31.8	6	2	0	2019-06-19	3	0	5	1	60	1.88679	0	0	8	0.251572	0	0	0	0	0	0	0	0	0	0	0	0	0	0	0	0	0.1	0.00314465	0	0	0	0	0	0	0	0	0	0
210891	50	3	2016-12-11	915	4015	0.227895	40	5	2	0	2019-06-14	3	0	1	NA	90	2.25	0	0	20	0.5	0	0	40	1	0	0	0	0	0	0	0	0	0	0	0	0	0.12	0.003	0	0	0	0	0	0	0	0	0	0
210928	91	4	2010-06-12	3321	NA	NA	10.1	6	2	0	2019-07-16	2	0	1	3	40	3.9604	0	0	0	0	3	0.29703	0	0	0	0	0	0	0	0	0	0	0	0	0	0	0	0	0	0	0	0	0	0	0	0	0	0
210928	91	4	2010-06-12	3320	NA	NA	10.1	5	2	0	2019-07-15	4	0	1	0	40	3.9604	0	0	0	0	0	0	0	0	3	0.29703	0	0	0	0	0	0	0	0	0	0	0	0	0	0	0	0	0	0	0	0	0	0
210950	78	3	2011-12-13	2747	5201	0.528168	19.3	4	2	0	2019-06-21	3	0	1	2	70	3.62694	0	0	10	0.518135	0	0	0	0	0	0	0	0	0	0	0	0	0	0	0	0	0.02	0.00103627	0	0	0	0	0	0	0	0	0	0
210978	41	3	2009-07-25	3615	2681	1.34838	31.7	8	3	0	2019-06-18	4	0	1	1	30	0.946372	0	0	0	0	0	0	32	1.00946	0	0	0	0	0	0	0	0	0	0	0	0	0	0	0	0	0	0	0	0	0	0	0	0
210986	78	3	2009-06-14	3659	5201	0.703519	40.8	5	2	0	2019-06-21	4	0	1	3	100	2.45098	0	0	0	0	0	0	0	0	10	0.245098	0	0	0	0	0	0	0	0	0	0	0	0	0	0	0	0	0	0	0	0	0	0
210998	32	3	2007-06-14	4395	3811	1.15324	6.37	7	3	0	2019-06-26	2	0	2	1	30	4.70958	0	0	0	0	2	0.313972	0	0	0	0	0	0	0	0	0	0	0	0	0	0	0	0	0	0	0	0	0	0	0	0	0	0
210998	91	3	2007-06-14	4390	NA	NA	6.3	6	2	0	2019-06-21	4	0	2	1	40	6.34921	0	0	0	0	0	0	0	0	1.2	0.190476	0	0	0	0	0	0	0	0	0	0	0	0	0	0	0	0	0	0	0	0	0	0
210999	115	2	2016-09-01	1125	4887	0.230203	1.8	2	3	0	2019-10-01	4	0	5	3	5	2.77778	0	0	0	0	1	0.555556	0	0	0	0	0	0	0	0	0	0	0	0	0	0	0	0	1	0.555556	0	0	0	0	0	0	0	0
210999	115	4	2016-08-29	1031	4887	0.210968	2.1	4	3	0	2019-06-26	4	0	2	2	10	4.7619	0	0	0	0	0	0	0	0	1	0.47619	0	0	0	0	0	0	0	0	0	0	0.004	0.00190476	0	0	0	0	0	0	0	0	0	0
210999	115	4	2016-08-29	1339	4887	0.273992	2.4	4	3	0	2020-04-29	4	0	1	3	18	7.5	0	0	0	0	0.7	0.291667	0	0	0	0	0	0	0	0	0	0	0	0	0	0	0	0	0	0	0	0	0	0	0	0	0	0
211034	115	4	2015-06-14	1464	4887	0.29957	1.67	3	3	0	2019-06-17	4	0	6	2	10	5.98802	0	0	0	0	0.5	0.299401	0	0	0	0	0	0	0	0	0	0	0	0	0	0	0	0	0.35	0.209581	0	0	0	0	0	0	0	0
211061	68	4	2009-06-17	3654	4751	0.769101	24.6	1	3	0	2019-06-19	4	0	1	2	24	0.97561	0	0	0	0	7.5	0.304878	0	0	0	0	0	0	0	0	0	0	0	0	0	0	0	0	5	0.203252	0	0	0	0	0	0	0	0
211062	28	3	2014-06-14	1833	NA	NA	30	5	2	0	2019-06-21	4	0	2	1	90	3	0	0	0	0	9	0.3	0	0	0	0	0	0	0	0	0	0	0	0	0	0	0	0	0	0	0	0	0	0	0	0	0	0
211063	84	3	2008-06-17	4046	4656	0.868986	19.8	3	2	0	2019-07-16	4	0	2	2	90	4.54545	0	0	0	0	10	0.505051	0	0	0	0	0	0	0	0	0	0	0	0	0	0	0.1	0.00505051	0	0	0	0	0	0	0	0	0	0
211067	85	2	2005-06-17	5124	NA	NA	23	5	2	0	2019-06-28	4	2	2	1	80	3.47826	0	0	0	0	0	0	23	1	0	0	0	0	0	0	0	0	0	0	0	0	0	0	0	0	0	0	0	0	0	0	7	0.304348
211075	7	3	2012-06-17	2556	3285	0.778082	25.8	4	3	1	2019-06-17	2	0	7	1	40	1.55039	0	0	0	0	0	0	0	0	0	0	0	0	0	0	0	0	0	0	0	0	0	0	0	0	0	0	0	0	0	0	0	0
211189	54	3	2012-12-19	2375	4642	0.511633	40.2	6	2	0	2019-06-21	4	0	1	1	130	3.23383	0	0	0	0	20	0.497512	0	0	0	0	0	0	0	0	0	0	0	0	0	0	0	0	0	0	0	0	0	0	0	0	0	0
211198	68	1	2015-06-19	1473	4751	0.31004	52	5	2	0	2019-07-01	4	0	1	1	130	2.5	0	0	15	0.288462	0	0	0	0	0	0	0	0	0	0	0	0	0	0	0	0	0	0	0	0	0	0	0	0	0	0	0	0
211198	68	1	2014-04-01	1925	4751	0.405178	50.2	5	1	0	2019-07-09	2	0	2	1	150	2.98805	0	0	0	0	0	0	0	0	0	0	0	0	0	0	0	0	0	0	0	0	0.25	0.00498008	0	0	0	0	0	0	2	0.0398406	0	0
211199	68	4	2011-06-19	2943	4751	0.619449	45	8	2	0	2019-07-10	4	0	2	1	50	1.11111	0	0	0	0	0	0	0	0	12	0.266667	0	0	0	0	0	0	0	0	0	0	0.15	0.00333333	0	0	0	0	0	0	0	0	0	0
211199	78	4	2011-06-19	2944	5201	0.566045	40	7	2	0	2019-07-11	2	0	2	1	80	2	0	0	0	0	0	0	0	0	0	0	0	0	0	0	0	0	0	0	0	0	0.04	0.001	0	0	0	0	0	0	0	0	0	0
211202	83	1	2015-06-20	1461	4168	0.350528	4.9	4	2	0	2019-06-20	3	0	2	1	10	2.04082	0	0	0	0	1.5	0.306122	0	0	0	0	0	0	0	0	0	0	0	0	0	0	0	0	0	0	0	0	0	0	0	0	0	0
211242	59	3	2017-06-21	757	3741	0.202352	5.3	5	2	0	2019-07-18	4	0	1	0	23	4.33962	0	0	0	0	0	0	0	0	2	0.377358	0	0	0	0	0	0	0	0	0	0	0	0	0	0	5.3	1	0	0	0	0	0	0
211245	106	2	2017-06-21	737	4380	0.168265	18.8	4	2	1	2019-06-28	2	0	4	2	60	3.19149	0	0	0	0	5.8	0.308511	0	0	0	0	0	0	0	0	0	0	0	0	0	0	0	0	0	0	0	0	0	0	0	0	0	0
211245	106	2	2017-06-21	744	4380	0.169863	17.6	4	2	0	2019-07-05	2	0	5	1	90	5.11364	0	0	0	0	5	0.284091	0	0	0	0	0	0	0	0	0	0	0	0	0	0	0	0	0	0	0	0	0	0	0	0	0	0
211368	116	3	2011-06-25	2938	5293	0.555073	6.1	4	2	0	2019-07-11	2	0	1	1	25	4.09836	0	0	0	0	3	0.491803	0	0	0	0	0	0	0	0	0	0	0	0	0	0	0.02	0.00327869	0	0	0	0	0	0	0	0	0	0
211368	116	3	2011-06-25	2924	5293	0.552428	6.4	5	2	0	2019-06-27	2	0	1	0	35	5.46875	0	0	0	0	3.2	0.5	0	0	0	0	0	0	0	0	0	0	0	0	0	0	0.04	0.00625	0	0	0	0	0	0	0	0	0	0
211403	116	4	2009-07-24	3653	5293	0.690157	5.6	3	3	0	2019-07-25	4	0	1	1	20	3.57143	0	0	0	0	0	0	0	0	3	0.535714	0	0	0	0	0	0	0	0	0	0	0	0	0	0	0	0	0	0	0	0	0	0
211415	50	3	2014-12-26	1650	4015	0.410959	44.6	4	2	0	2019-07-03	3	0	1	2	100	2.24215	0	0	0	0	18	0.403587	0	0	0	0	0	0	0	0	0	0	0	0	0	0	0.2	0.0044843	0	0	0	0	0	0	0	0	0	0
211419	106	4	2008-06-26	4030	4380	0.920091	25.6	5	2	0	2019-07-09	2	0	1	2	40	1.5625	0	0	0	0	18	0.703125	0	0	0	0	0	0	0	0	0	0	0.5	0.0195312	0	0	0	0	0	0	0	0	0	0	0	0	0	0
211465	49	3	2015-06-27	1462	3504	0.417237	15.2	4	2	1	2019-06-28	3	0	2	1	60	3.94737	0	0	0	0	3	0.197368	0	0	0	0	0	0	0	0	0	0	0	0	0	0	0	0	0	0	0	0	0	0	0	0	0	0
211474	68	4	2012-06-28	2556	4751	0.537992	24	4	3	1	2019-06-28	2	0	2	2	120	5	0	0	0	0	0	0	0	0	0	0	0	0	0	0	0	0	0	0	0	0	0	0	0	0	0	0	0	0	0	0	0	0
211544	68	1	2014-07-23	1826	4751	0.38434	34.4	4	2	0	2019-07-23	4	0	1	3	210	6.10465	0	0	0	0	0	0	0	0	0	0	0	0	0	0	0	0	0	0	0	0	0	0	0	0	0	0	0	0	0	0	0	0
211570	77	3	2009-07-01	3681	4614	0.797789	7.2	4	2	0	2019-07-30	2	0	5	1	40	5.55556	0	0	0	0	0	0	0	0	0	0	0	0	0	0	0	0	0	0	0	0	0	0	0	0	0	0	0	0	0	0	0	0
211577	28	4	2009-07-01	3653	NA	NA	24.8	6	2	1	2019-07-02	5	0	1	3	50	2.01613	0	0	0	0	0	0	0	0	2.5	0.100806	0	0	0	0	0	0	0	0	0	0	0.025	0.00100806	0	0	0	0	0	0	0	0	0	0
211611	83	4	2009-07-02	3653	4168	0.87644	3.9	4	2	0	2019-07-03	2	0	2	3	15	3.84615	0	0	0	0	0.7	0.179487	0	0	0	0	0	0	0	0	0	0	0	0	0	0	0	0	0.75	0.192308	0	0	0	0	0	0	0	0
211634	38	3	2005-07-03	5113	4625	1.10551	7.2	6	4	1	2019-07-03	2	0	6	1	5	0.694444	0	0	0	0	1.4	0.194444	0	0	0	0	0	0	0	0	0	0	0	0	0	0	0	0	1.5	0.208333	0	0	0	0	0	0	0	0
211661	38	4	2015-01-04	1643	4625	0.355243	4.3	4	3	0	2019-07-05	3	0	2	3	20	4.65116	0	0	0	0	1.3	0.302326	0	0	0	0	0	0	0	0	0	0	0	0	0	0	0	0	0	0	0	0	0	0	0	0	0	0
211703	115	1	2017-07-06	733	4887	0.14999	3.18	4	2	0	2019-07-09	2	0	2	2	18	5.66038	0	0	0	0	0	0	0	0	0	0	0	0	0	0	0	0	0	0	0	0	0	0	0	0	0	0	0	0	0	0	0	0
211703	115	1	2017-07-06	730	4887	0.149376	3.17	4	3	1	2019-07-06	2	0	1	2	20	6.30915	0	0	0	0	0	0	0	0	0	0	0	0	0	0	0	0	0	0	0	0	0	0	0	0	0	0	0	0	0	0	0	0
211737	38	3	2005-07-08	5149	4625	1.1133	9.1	7	3	0	2019-08-13	2	0	1	2	22	2.41758	0	0	0	0	3.8	0.417582	0	0	0	0	0	0	0	0	0	0	0.19	0.0208791	0	0	0	0	0	0	0	0	0	0	0	0	0	0
211759	38	1	2009-07-08	3661	4625	0.791568	10	5	2	0	2019-07-17	4	0	2	1	50	5	0	0	0	0	5	0.5	0	0	0	0	0	0	0	0	0	0	0	0	0	0	0	0	0	0	10	1	0	0	0	0	0	0
211782	54	4	2009-07-08	3681	4642	0.792977	36	8	2	0	2019-08-06	2	0	1	2	150	4.16667	0	0	0	0	15	0.416667	0	0	0	0	0	0	0	0	0	0	0	0	0	0	0	0	8.5	0.236111	0	0	0	0	0	0	0	0
211789	38	3	2011-07-08	2930	4625	0.633514	12.4	6	2	0	2019-07-16	3	0	2	2	36	2.90323	0	0	0	0	2.5	0.201613	0	0	0	0	0	0	0	0	0	0	0	0	0	0	0	0	0	0	0	0	0	0	0	0	0	0
211790	87	2	2018-01-08	547	4375	0.125029	4.5	4	2	0	2019-07-09	4	0	2	0	17	3.77778	0	0	0	0	0	0	0	0	0	0	0	0	0	0	0	0	0	0	0	0	0.01	0.00222222	0	0	0	0	0	0	0	0	0	0
211830	68	4	2017-11-09	614	4751	0.129236	31.8	7	2	0	2019-07-16	3	0	6	2	70	2.20126	4	0.125786	0	0	0	0	0	0	0	0	0	0	0	0	0	0	0	0	0	0	0.14	0.00440252	0	0	0	0	0	0	0	0	0	0
211857	68	3	2008-01-10	4208	4751	0.885708	45	7	2	0	2019-07-19	4	0	2	2	120	2.66667	0	0	0	0	0	0	0	0	16	0.355556	0	0	0	0	0	0	0	0	0	0	0	0	0	0	0	0	0	0	0	0	0	0
211893	78	4	2007-07-11	4443	5201	0.854259	14.2	6	2	0	2019-09-09	4	3	2	1	50	3.52113	0	0	0	0	0	0	0	0	7	0.492958	0	0	0	0	0	0	0	0	0	0	0	0	6	0.422535	0	0	0	0	0	0	0	0
211904	68	4	2017-07-11	751	4751	0.158072	43	9	2	0	2019-08-01	4	0	1	2	45	1.04651	0	0	0	0	0	0	0	0	13	0.302326	0	0	0	0	0	0	0	0	0	0	0	0	0	0	0	0	0	0	0	0	0	0
211931	59	3	2013-07-12	2194	3741	0.586474	6.3	4	3	0	2019-07-15	3	0	1	1	15	2.38095	0	0	0	0	2	0.31746	0	0	0	0	0	0	0	0	0	0	0	0	0	0	0	0	0	0	0	0	0	0	0	0	0	0
212033	78	4	2009-06-16	3684	5201	0.708325	25.4	5	2	0	2019-07-18	4	0	2	1	100	3.93701	0	0	0	0	0	0	0	0	7.6	0.299213	0	0	0	0	0	0	0	0	0	0	0	0	0	0	0	0	0	0	0	0	0	0
212070	90	3	2016-01-16	1280	4307	0.297191	14.1	5	3	0	2019-07-19	2	2	2	0	32.7	2.31915	1.4	0.0992908	0	0	0	0	0	0	0	0	0	0	0	0	0	0	0	0	0	0	0	0	0	0	0	0	0	0	0	0	0	0
212102	106	4	2018-10-17	274	4380	0.0625571	29	4	2	1	2019-07-18	2	0	2	2	120	4.13793	0	0	0	0	9	0.310345	0	0	0	0	0	0	0	0	0	0	0	0	0	0	0.05	0.00172414	0	0	0	0	0	0	0	0	0	0
212138	12	1	2014-07-18	1827	NA	NA	32	4	2	1	2019-07-19	4	0	7	2	90	2.8125	0	0	0	0	0	0	0	0	0	0	0	0	0	0	0	0	0	0	0	0	0	0	0	0	0	0	0	0	3.3	0.103125	0	0
212147	11	3	2009-10-30	3567	4959	0.719298	18	4	2	0	2019-08-06	2	0	1	2	90	5	0	0	0	0	0	0	0	0	0	0	0	0	0	0	0	0	0	0	0	0	0	0	0	0	0	0	0	0	0	0	0	0
212147	78	3	2010-07-19	3300	5201	0.634493	18	4	2	0	2019-08-01	4	0	2	2	102	5.66667	0	0	0	0	0	0	0	0	7	0.388889	0	0	0	0	0	0	0	0	0	0	0	0	0	0	18	1	0	0	0	0	0	0
212154	15	4	2018-02-19	518	2478	0.20904	35	5	2	1	2019-07-22	2	0	2	2	154	4.4	0	0	0	0	0	0	0	0	0	0	0	0	0	0	0	0	0	0	0	0	0	0	0	0	0	0	0	0	0	0	0	0
212366	85	4	2009-07-25	3671	NA	NA	26	6	2	0	2019-08-13	4	3	2	2	125	4.80769	0	0	0	0	0	0	0	0	13	0.5	0	0	0	0	0	0	0	0	0	0	0	0	0	0	0	0	0	0	0	0	0	0
212396	38	4	2008-07-26	4017	4625	0.868541	9.05	6	3	1	2019-07-26	3	0	2	1	60	6.62983	0	0	0	0	4.4	0.486188	0	0	0	0	0	0	0.11	0.0121547	0	0	0	0	0	0	0	0	0	0	0	0	0	0	0	0	0	0
212405	68	1	2009-07-26	3671	4751	0.772679	48	7	2	0	2019-08-14	4	0	NA	2	70	1.45833	0	0	0	0	0	0	0	0	15	0.3125	0	0	0	0	0	0	0	0	0	0	0.12	0.0025	0	0	0	0	0	0	0	0	0	0
212427	78	3	2005-07-27	5113	5201	0.98308	31.8	6	2	1	2019-07-27	2	0	1	1	50	1.57233	0	0	0	0	10	0.314465	0	0	0	0	0	0	0	0	0	0	0	0	0	0	0	0	0	0	0	0	0	0	0	0	0	0
212449	68	1	2016-07-28	1096	4751	0.230688	42	6	2	0	2019-07-29	4	0	5	0	80	1.90476	4	0.0952381	0	0	0	0	0	0	0	0	0	0	0	0	0	0	0	0	0	0	0	0	0	0	0	0	0	0	0	0	0	0
212463	116	2	2016-07-29	1096	5293	0.207066	5	4	1	0	2019-07-30	2	0	5	1	30	6	0.5	0.1	0	0	0	0	0	0	0	0	0	0	0	0	0	0	0	0	0	0	0	0	1	0.2	5	1	0	0	0	0	0	0
212604	68	2	2014-08-02	1847	4751	0.38876	25.8	5	1	0	2019-08-23	2	0	1	3	70	2.71318	0	0	10	0.387597	0	0	0	0	0	0	0	0	0	0	0	0	0	0	0	0	0.1	0.00387597	0	0	0	0	0	0	0	0	0	0
212605	85	4	2014-08-02	1831	NA	NA	17.4	5	1	0	2019-08-07	3	0	2	3	70	4.02299	0	0	8	0.45977	0	0	0	0	0	0	0	0	0	0	0	0	0	0	0	0	0.07	0.00402299	0	0	0	0	0	0	0	0	0	0
212618	32	3	2014-08-02	1831	3811	0.480451	1.76	3	2	0	2019-08-07	4	0	1	1	8	4.54545	0	0	0	0	0.7	0.397727	0	0	0	0	0	0	0	0	0	0	0	0	0	0	0.005	0.00284091	0	0	0	0	0	0	0	0	0	0
212620	55	4	2010-11-17	3214	2281	1.40903	56	4	3	0	2019-09-05	2	0	1	1	160	2.85714	0	0	28	0.5	0	0	0	0	0	0	0	0	0	0	0	0	0.56	0.01	0	0	0	0	0	0	0	0	0	0	0	0	0	0
212621	68	3	2007-08-02	4395	4751	0.925068	37.8	4	2	0	2019-08-14	4	0	2	2	110	2.91005	0	0	0	0	0	0	0	0	19	0.502646	0	0	0	0	0	0	0	0	0	0	0	0	0	0	0	0	0	0	0	0	0	0
212688	83	4	2007-08-05	4419	4168	1.06022	5.8	4	2	0	2019-09-10	2	0	1	0	30	5.17241	0	0	0	0	2	0.344828	0	0	0	0	0	0	0	0	0	0	0	0	0	0	0	0	1.2	0.206897	0	0	0	0	0	0	0	0
212691	20	1	2015-08-05	1461	3986	0.366533	10.4	4	2	1	2019-08-05	2	0	1	1	44	4.23077	0	0	0	0	3	0.288462	0	0	0	0	0	0	0	0	0	0	0	0	0	0	0.01	0.000961538	0	0	0	0	0	0	0	0	0	0
212768	78	2	2015-08-07	1463	5201	0.281292	21.1	4	2	0	2019-08-09	4	0	NA	1	50	2.36967	0	0	0	0	0	0	0	0	8.4	0.398104	0	0	0	0	0	0	0	0	0	0	0	0	4.2	0.199052	0	0	0	0	0	0	0	0
212793	77	1	2017-08-08	731	4614	0.158431	10.42	6	3	1	2019-08-09	2	0	1	2	12	1.15163	0	0	0	0	0	0	0	0	0	0	0	0	0	0	0	0	0	0	0	0	0	0	0	0	0	0	0	0	0	0	0	0
212793	77	1	2017-08-08	730	4614	0.158214	10.5	5	2	1	2019-08-08	4	0	1	2	16	1.52381	0	0	0	0	0	0	0	0	0	0	0	0	0	0	0	0	0	0	0	0	0	0	0	0	0	0	0	0	0	0	0	0
212793	96	3	2017-08-08	736	4365	0.168614	10.4	3	3	0	2019-08-14	2	0	6	1	26	2.5	0	0	0	0	0	0	0	0	0	0	0	0	0	0	0	0	0	0	0	0	0	0	0	0	0	0	0	0	0	0	0	0
212793	77	1	2017-08-08	749	4614	0.162332	9.4	4	2	0	2019-08-27	2	0	6	0	40	4.25532	0	0	0	0	0	0	0	0	0	0	0.3	0.0319149	0	0	0	0	0	0	0	0	0	0	0	0	0	0	0	0	0	0	0	0
212825	85	1	2015-08-22	1767	NA	NA	32	6	2	0	2020-06-23	4	NA	1	3	80	2.5	0	0	0	0	0	0	0	0	6.4	0.2	0	0	0	0	0	0	0	0	0	0	0.03	0.0009375	0	0	0	0	0	0	0	0	0	0
212836	14	4	2008-12-24	4005	4676	0.856501	6.7	5	3	0	2019-12-12	2	0	1	0	30	4.47761	0.68	0.101493	0	0	0	0	0	0	0	0	0	0	0	0	0	0	0	0	0	0	0	0	0	0	10	1.49254	0	0	0	0	0	0
212844	101	3	2010-08-10	3346	5021	0.666401	8.6	5	2	0	2019-10-08	2	3	2	3	32	3.72093	0	0	3.5	0.406977	0	0	9	1.04651	0	0	0	0	0	0	0	0	0	0	0	0	0	0	0	0	0	0	0	0	0	0	0	0
212872	78	4	2007-08-12	4393	5201	0.844645	34	6	2	0	2019-08-22	4	0	1	3	140	4.11765	0	0	0	0	0	0	0	0	10	0.294118	0	0	0	0	0	0	0.67	0.0197059	0	0	0	0	2.5	0.0735294	0	0	0	0	0	0	0	0
212878	101	3	2010-08-12	3290	5021	0.655248	8.6	5	3	0	2019-08-15	4	0	2	1	18	2.09302	0	0	0	0	4.5	0.523256	0	0	0	0	0	0	0	0	0.27	0.0313953	0	0	0	0	0	0	0	0	0	0	0	0	0	0	0	0
212896	116	3	2007-08-26	4384	5293	0.828264	9	6	2	0	2019-08-27	2	3	2	1	110	12.2222	0	0	0	0	0	0	0	0	1.31	0.145556	0	0	0	0	0	0	0	0	0	0	0	0	0	0	0	0	0	0	0	0	0	0
212931	84	3	2008-09-28	3990	4656	0.856959	17.1	5	3	0	2019-09-01	2	0	2	3	50	2.92398	0	0	0	0	0	0	0	0	0	0	0	0	0	0	0	0	0	0	0	0	0	0	0	0	0	0	0	0	0	0	0	0
212984	110	4	2012-08-15	2841	4331	0.655969	28.5	5	2	0	2020-05-26	3	0	1	NA	60	2.10526	0	0	15	0.526316	0	0	0	0	0	0	0	0	0	0	0	0	0	0	0	0	0.11	0.00385965	0	0	0	0	0	0	0	0	0	0
212984	110	4	2012-08-15	2562	4331	0.591549	28.6	4	1	0	2019-08-21	3	0	1	1	120	4.1958	0	0	11	0.384615	0	0	0	0	0	0	0	0	0	0	0	0	0	0	0	0	0.115	0.00402098	0	0	0	0	0	0	0	0	0	0
212985	78	1	2007-06-26	4439	5201	0.85349	32.8	6	3	0	2019-08-21	4	0	2	1	130	3.96341	0	0	0	0	0	0	0	0	0	0	0	0	0	0	0	0	0	0	0	0	0	0	0	0	0	0	0	0	0	0	0	0
213010	78	1	2008-08-29	4017	5201	0.772351	32.2	6	1	0	2019-08-29	2	0	1	3	100	3.10559	0	0	0	0	10	0.310559	0	0	0	0	0	0	0	0	0	0	0.32	0.00993789	0	0	0.256	0.00795031	0	0	0	0	0	0	0	0	0	0
213011	91	3	2008-08-22	4066	NA	NA	15.2	9	2	0	2019-10-10	2	2	5	2	40	2.63158	2	0.131579	0	0	0	0	0	0	0	0	0	0	0	0	0	0	0.3	0.0197368	0	0	0	0	0	0	0	0	0	0	0	0	0	0
213011	91	3	2008-08-22	4065	NA	NA	15.2	9	1	0	2019-10-09	4	0	2	0	60	3.94737	0	0	0	0	0	0	0	0	0	0	0	0	0	0	0	0	0	0	0	0	0	0	0	0	0	0	0	0	0	0	5	0.328947
213032	7	2	2018-12-16	247	3285	0.0751903	13	4	3	0	2019-08-20	4	0	5	2	80	6.15385	0	0	0	0	0	0	0	0	0	0	0	0	0	0	0	0	0	0	0	0	0	0	0	0	0	0	0	0	0	0	0	0
213045	68	4	2010-08-22	3287	4751	0.691854	28.6	4	2	0	2019-08-22	4	0	2	1	90	3.14685	0	0	0	0	0	0	0	0	11	0.384615	0	0	0	0	0	0	0	0	0	0	0.06	0.0020979	0	0	0	0	0	0	0	0	0	0
213045	68	4	2010-08-16	3592	4751	0.756051	34.2	6	1	0	2020-06-16	4	0	1	1	110	3.21637	0	0	0	0	0	0	0	0	13	0.380117	0	0	0	0	0	0	0	0	0	0	0.06	0.00175439	0	0	0	0	0	0	0	0	0	0
213054	115	3	2013-08-16	2194	4887	0.448946	3	4	3	0	2019-08-19	4	0	2	2	10	3.33333	0	0	0	0	1	0.333333	0	0	0	0	0	0	0	0	0	0	0	0	0	0	0	0	0.6	0.2	0	0	0	0	0	0	0	0
213088	6	2	2019-04-18	123	4260	0.0288732	4.2	4	2	0	2019-08-19	3	0	1	1	17	4.04762	0	0	0	0	1.3	0.309524	0	0	0	0	0	0	0	0	0	0	0	0	0	0	0	0	0	0	0	0	0	0	0	0	0	0
213102	68	1	2011-10-18	2929	4751	0.616502	40	4	1	0	2019-10-25	2	0	2	2	94	2.35	0	0	12	0.3	0	0	0	0	0	0	0	0	0	0	0	0	0	0	0	0	0	0	0	0	0	0	0	0	0	0	0	0
213104	11	4	2007-02-25	4582	4959	0.923977	16.6	7	2	0	2019-09-12	4	2	2	2	70	4.21687	0	0	0	0	0	0	0	0	7	0.421687	0	0	0	0	0	0	0	0	0	0	0	0	5	0.301205	0	0	0	0	0	0	0	0
213136	106	3	2015-08-19	1463	4380	0.334018	22.2	2	2	0	2019-08-21	4	0	2	1	70	3.15315	0	0	0	0	0	0	0	0	0	0	0	0	0	0	0	0	0	0	0	0	0	0	0	0	0	0	0	0	0	0	0	0
213159	11	3	2008-02-14	4208	4959	0.848558	22.4	8	1	0	2019-08-23	3	0	2	0	130	5.80357	0	0	7	0.3125	0	0	0	0	0	0	0	0	0	0	0	0	0	0	0	0	0.072	0.00321429	0	0	0	0	0	0	0	0	0	0
213160	115	4	2009-08-20	3653	4887	0.747493	3.92	4	2	1	2019-08-21	4	0	2	1	30	7.65306	0	0	0	0	0	0	0	0	0	0	0	0	0	0	0	0	0	0	0	0	0	0	0	0	0	0	0	0	0	0	0	0
213246	78	2	2018-12-01	334	5201	0.0642184	26.4	4	1	0	2019-10-31	5	0	1	NA	34	1.28788	0	0	0	0	11	0.416667	0	0	0	0	0	0	0	0	0	0	0	0	0	0	0.13	0.00492424	0	0	0	0	0	0	0	0	0	0
213285	32	4	2008-08-24	4034	3811	1.05851	3.12	2	2	0	2019-09-10	5	0	1	2	14	4.48718	0	0	0	0	0.9	0.288462	0	0	0	0	0	0	0	0	0	0	0	0	0	0	0	0	0	0	0	0	0	0	0	0	0	0
213285	32	4	2008-08-24	4217	3811	1.10653	4.2	4	2	0	2020-03-11	4	0	2	1	20	4.7619	0	0	0	0	1.3	0.309524	0	0	0	0	0	0	0	0	0	0	0	0	0	0	0	0	0	0	0	0	0	0	0	0	0	0
213285	32	4	2007-12-29	4258	3811	1.11729	3.4	2	2	0	2019-08-26	5	0	2	2	24	7.05882	0	0	0	0	1	0.294118	0	0	0	0	0	0	0	0	0	0	0	0	0	0	0	0	0	0	0	0	0	0	0	0	0	0
213314	20	3	2018-07-25	448	3986	0.112393	6.78	2	2	0	2019-10-16	4	0	2	0	30	4.42478	0	0	0	0	2.7	0.39823	0	0	0	0	0	0	0	0	0	0	0	0	0	0	0	0	0	0	0	0	0	0	0	0	0	0
213315	38	4	2007-09-05	4383	4625	0.947676	8.1	4	2	0	2019-09-05	2	0	1	2	30	3.7037	0	0	6	0.740741	0	0	0	0	0	0	0	0	0.24	0.0296296	0	0	0	0	0	0	0	0	0	0	0	0	0	0	0	0	0	0
213315	38	4	2012-08-27	2556	4625	0.552649	8.6	6	2	0	2019-08-27	4	0	NA	3	40	4.65116	0	0	0	0	0	0	0	0	0	0	0	0	0	0	0	0	0	0	0	0	0	0	0	0	0	0	0	0	0	0	0	0
213392	20	4	2017-08-26	866	3986	0.21726	8	4	1	1	2020-01-09	2	NA	2	2	23	2.875	0	0	0	0	2.4	0.3	0	0	0	0	0	0	0	0	0	0	0	0	0	0	0.024	0.003	0	0	0	0	0	0	0	0	0	0
213417	38	4	2014-08-10	1845	4625	0.398919	3.7	3	3	0	2019-08-29	2	0	1	1	6.5	1.75676	0	0	0	0	0	0	0	0	0	0	0	0	0	0	0	0	0	0	0	0	0	0	0	0	0	0	0	0	0	0	0	0
213422	87	3	2007-02-28	4570	4375	1.04457	6.3	4	2	0	2019-09-03	4	0	2	1	15	2.38095	0	0	0	0	0	0	0	0	2	0.31746	0	0	0	0	0	0	0	0	0	0	0	0	1.9	0.301587	0	0	0	0	0	0	0	0
213437	101	3	2011-08-29	2933	5021	0.584147	8.78	5	1	0	2019-09-09	2	0	1	2	40	4.55581	0	0	0	0	2.6	0.296128	0	0	0	0	0	0	0	0	0	0	0.35	0.0398633	0	0	0	0	0	0	0	0	0	0	0	0	0	0
213442	78	4	2010-10-01	3259	5201	0.62661	19.6	4	1	0	2019-09-03	2	0	2	2	80	4.08163	0	0	9.8	0.5	0	0	0	0	0	0	0	0	0	0	0	0	0	0	0	0	0.09	0.00459184	0	0	0	0	0	0	0	0	0	0
213488	101	4	2012-08-30	2560	5021	0.509859	4.3	4	3	0	2019-09-03	4	1	6	2	20	4.65116	0	0	0	0	0.86	0.2	0	0	0	0	0	0	0	0	0	0	0	0	0	0	0	0	0.43	0.1	0	0	0	0	0	0	0	0
213504	35	4	2013-09-01	2191	4137	0.529611	7.4	4	2	0	2019-09-01	3	2	1	3	30	4.05405	0	0	0	0	2	0.27027	0	0	0	0	0	0	0	0	0	0	0	0	0	0	0	0	0	0	0	0	0	0	0	0	0	0
213524	101	2	2013-09-01	2192	5021	0.436566	5	4	2	1	2019-09-02	2	0	1	2	10	2	0	0	0	0	0	0	0	0	0	0	0	0	0	0	0	0	0	0	0	0	0.01	0.002	0	0	0	0	0	0	0	0	0	0
213526	76	3	2005-08-27	5113	5202	0.982891	5.7	6	2	0	2019-08-27	4	0	1	1	20	3.50877	0	0	0	0	0	0	0	0	2.8	0.491228	0	0	0	0	0	0	0	0	0	0	0.01	0.00175439	0	0	0	0	0	0	0	0	0	0
213558	78	3	2011-03-03	3113	5201	0.598539	33.2	5	1	0	2019-09-10	4	0	2	2	170	5.12048	0	0	0	0	0	0	0	0	10	0.301205	0	0	0	0	0	0	1	0.0301205	0	0	0	0	0	0	0	0	0	0	0	0	0	0
213558	68	3	2011-03-03	3120	4751	0.656704	32.4	5	2	0	2019-09-17	2	0	5	0	166	5.12346	0	0	4.6	0.141975	0	0	0	0	0	0	0	0	0	0	0	0	0	0	0	0	0.03	0.000925926	0	0	0	0	0	0	0	0	0	0
213593	68	1	2018-06-03	526	4751	0.110714	22	4	1	0	2019-11-11	2	0	2	1	10	0.454545	0	0	0	0	4.4	0.2	0	0	0	0	0	0	0	0	0	0	0	0	0	0	0.11	0.005	0	0	0	0	0	0	0	0	0	0
213593	78	1	2008-06-03	4111	5201	0.790425	23	5	2	0	2019-09-05	2	0	5	1	60	2.6087	0	0	0	0	0	0	0	0	0	0	0	0	0	0	0	0	0	0	0	0	0	0	0	0	0	0	0	0	0	0	0	0
213593	78	1	2018-06-03	466	5201	0.0895982	22	4	2	0	2019-09-12	2	0	2	2	84	3.81818	0	0	0	0	0	0	0	0	0	0	0	0	0	0	0	0	0	0	0	0	0	0	0	0	0	0	0	0	0	0	0	0
213612	101	4	2006-04-04	4902	5021	0.9763	7.1	5	2	0	2019-09-05	4	0	1	2	15	2.11268	0	0	2	0.28169	0	0	0	0	0	0	0	0	0	0	0	0	0.14	0.0197183	0	0	0	0	0	0	0	0	0	0	0	0	0	0
213619	62	1	2019-05-04	123	4592	0.0267857	11.6	4	2	1	2019-09-04	2	0	1	1	70	6.03448	0	0	0	0	7.5	0.646552	0	0	0	0	0	0	0	0	0	0	0	0	0	0	0	0	0	0	0	0	0	0	0	0	0	0
213621	55	4	2018-11-04	346	2281	0.151688	48	4	1	0	2019-10-16	2	0	1	2	200	4.16667	6	0.125	0	0	0	0	0	0	0	0	0	0	0	0	0	0	0	0	0	0	0	0	0	0	0	0	0	0	0	0	0	0
213621	55	4	2018-12-25	274	2281	0.120123	49	4	1	0	2019-09-25	2	0	1	2	260	5.30612	0	0	14	0.285714	0	0	0	0	0	0	0	0	0	0	0	0	0	0	0	0	0	0	0	0	0	0	0	0	0	0	0	0
213641	90	1	2019-07-01	67	4307	0.0155561	1.73	5	1	0	2019-09-06	3	0	2	0	10	5.78035	0	0	0	0	0	0	0	0	0	0	0	0	0	0	0	0	0	0	0	0	0	0	0	0	0	0	0	0	0	0	0	0
213702	85	3	2018-03-08	551	NA	NA	21.3	5	2	0	2019-09-10	2	0	2	3	50	2.34742	0	0	0	0	3.2	0.150235	0	0	0	0	0	0	0	0	0	0	0	0	0	0	0.04	0.00187793	0	0	0	0	0	0	0	0	0	0
213719	32	3	2016-09-08	1096	3811	0.287589	2.7	4	2	1	2019-09-09	4	0	1	1	10	3.7037	0	0	0	0	0.5	0.185185	0	0	0	0	0	0	0	0	0	0	0	0	0	0	0	0	0	0	0	0	0	0	0	0	0	0
213724	115	3	2009-09-09	3654	4887	0.747698	2.77	4	3	0	2019-09-11	2	0	2	2	15	5.41516	0	0	0	0	0.8	0.288809	0	0	0	0	0	0	0	0	0	0	0	0	0	0	0	0	0	0	0	0	0	0	0	0	0	0
213770	116	4	2014-09-10	1832	5293	0.346118	6	5	2	0	2019-09-16	3	0	1	1	16	2.66667	0	0	0	0	3.3	0.55	0	0	0	0	0	0	0	0	0	0	0	0	0	0	0	0	2	0.333333	0	0	0	0	0	0	0	0
213776	41	2	2019-01-10	524	2681	0.195449	29	5	1	0	2020-06-17	2	0	1	1	50	1.72414	0	0	0	0	10	0.344828	29	1	0	0	0	0	0	0	0	0	0.58	0.02	0	0	0	0	0	0	0	0	0	0	0	0	0	0
213794	40	1	2015-09-10	1462	NA	NA	29	4	2	0	2019-09-11	4	0	1	2	115	3.96552	0	0	0	0	0	0	0	0	8.7	0.3	0	0	0	0	0	0	0	0	0	0	0.9	0.0310345	0	0	0	0	0	0	0	0	0	0
213811	78	1	2018-11-11	306	5201	0.0588348	17	4	2	0	2019-09-13	3	0	6	2	70	4.11765	0	0	0	0	0	0	0	0	0	0	0	0	0	0	0	0	0	0	0	0	0	0	0	0	0	0	0	0	0	0	0	0
213817	77	3	2010-02-06	3506	4614	0.759861	8.1	4	1	0	2019-09-13	4	0	1	1	48	5.92593	0	0	0	0	2.4	0.296296	8	0.987654	0	0	0	0	0	0	0	0	0.16	0.0197531	0	0	0	0	0	0	0	0	0	0	0	0	0	0
213823	41	1	2018-04-01	597	2681	0.222678	24	7	2	0	2019-11-19	2	0	1	0	140	5.83333	0	0	0	0	6.8	0.283333	0	0	0	0	0	0	0	0	0	0	0	0	0	0	0	0	0	0	0	0	0	0	0	0	0	0
213825	75	3	2007-09-11	4446	4745	0.936986	7.5	8	3	0	2019-11-13	2	0	5	1	40	5.33333	0	0	0	0	2.5	0.333333	0	0	0	0	0	0	0	0	0	0	0.3	0.04	0	0	0	0	0	0	0	0	0	0	0	0	0	0
213847	68	4	2012-12-12	2480	4751	0.521995	30.6	5	1	0	2019-09-27	3	0	2	1	130	4.24837	3	0.0980392	0	0	0	0	0	0	0	0	0	0	0	0	0	0	0	0	0	0	0.06	0.00196078	0	0	0	0	0	0	0	0	0	0
213874	78	4	2006-09-13	4753	5201	0.913863	13.6	5	2	0	2019-09-18	4	0	2	2	40	2.94118	4	0.294118	0	0	0	0	0	0	0	0	0	0	0	0	0	0	0	0	0	0	0	0	0	0	0	0	0	0	0	0	0	0
213881	90	3	2015-09-03	1589	4307	0.368934	11.3	4	2	0	2020-01-09	4	0	2	3	30	2.65487	0	0	0	0	0	0	0	0	4.5	0.39823	0	0	0	0	0	0	0	0	0	0	0.05	0.00442478	0	0	0	0	0	0	0	0	0	0
213893	85	3	2012-09-13	2560	NA	NA	30.3	5	2	0	2019-09-17	4	2	2	1	120	3.9604	0	0	0	0	9	0.29703	0	0	0	0	0	0	0	0	0	0	0	0	0	0	0	0	6	0.19802	0	0	0	0	0	0	0	0
213896	87	2	2018-09-13	370	4375	0.0845714	5.5	4	2	0	2019-09-18	3	0	6	1	15	2.72727	0	0	0	0	0	0	0	0	0	0	0	0	0	0	0	0	0	0	0	0	0	0	0	0	0	0	0	0	0	0	0	0
213924	55	3	2014-09-15	1833	2281	0.803595	62.5	4	2	0	2019-09-22	4	0	2	2	210	3.36	0	0	0	0	0	0	0	0	0	0	0	0	0	0	0	0	0	0	0	0	0	0	0	0	0	0	0	0	0	0	0	0
213941	116	3	2009-09-16	3702	5293	0.699414	5.6	4	2	0	2019-11-05	2	0	1	2	20	3.57143	0	0	1.5	0.267857	0	0	5.8	1.03571	0	0	0	0	0	0	0	0	0	0	0	0	0	0	0	0	0	0	0	0	0	0	0	0
214004	87	2	2008-09-17	4018	4375	0.9184	2.31	3	3	1	2019-09-18	2	0	2	2	12	5.19481	0	0	0	0	1	0.4329	0	0	0	0	0	0	0	0	0	0	0	0	0	0	0	0	0	0	0	0	0	0	0	0	0	0
214006	38	1	2017-02-10	950	4625	0.205405	5.3	4	2	0	2019-09-18	3	0	1	1	15	2.83019	0	0	0	0	1.6	0.301887	0	0	0	0	0	0	0	0	0	0	0	0	0	0	0.004	0.000754717	0	0	0	0	0	0	0	0	0	0
214048	50	3	2015-09-18	1461	4015	0.363885	31	4	2	1	2019-09-18	3	0	NA	0	60	1.93548	0	0	0	0	6	0.193548	0	0	0	0	0	0	0	0	0	0	0	0	0	0	0	0	0	0	0	0	0	0	0	0	0	0
214069	101	4	2013-09-25	2191	5021	0.436367	3.78	5	1	0	2019-09-25	3	0	2	2	8	2.1164	0	0	0	0	1.8	0.47619	0	0	0	0	0	0	0	0	0	0	0	0	0	0	0.027	0.00714286	0	0	0	0	0	0	0	0	0	0
214092	32	3	2011-10-01	2923	3811	0.76699	5.8	9	2	0	2019-10-02	4	0	1	2	20	3.44828	0	0	0	0	0	0	0	0	1.6	0.275862	0	0	0	0	0	0	0	0	0	0	0	0	1.6	0.275862	0	0	0	0	0	0	0	0
214182	68	3	2011-12-27	2884	4751	0.60703	39.6	4	3	0	2019-11-19	4	0	5	1	120	3.0303	0	0	0	0	0	0	0	0	11.88	0.3	0	0	0	0	0	0	0	0	0	0	0.12	0.0030303	0	0	0	0	0	0	0	0	0	0
214188	3	3	2011-03-25	3121	NA	NA	55	7	2	0	2019-10-10	2	0	1	2	80	1.45455	0	0	25	0.454545	0	0	0	0	0	0	0	0	0	0	0	0	0	0	0	0	0	0	10.5	0.190909	0	0	0	0	0	0	0	0
214212	92	4	2012-09-24	2586	4015	0.644085	43.2	6	2	0	2019-10-24	4	0	2	2	110	2.5463	0	0	13	0.300926	0	0	0	0	0	0	0	0	0	0	0	0	0	0	0	0	0.13	0.00300926	0	0	0	0	0	0	0	0	0	0
214235	38	4	2011-09-24	2980	4625	0.644324	7.53	7	2	0	2019-11-21	2	0	6	2	15	1.99203	0	0	0	0	1.9	0.252324	0	0	0	0	0	0	0	0	0	0	0	0	0	0	0.015	0.00199203	0	0	0	0	0	0	0	0	0	0
214235	38	4	2011-10-23	2922	4625	0.631784	7.53	5	2	0	2019-10-23	4	0	1	1	30	3.98406	0	0	0	0	0	0	0	0	2.3	0.305445	0	0	0	0	0	0	0	0	0	0	0	0	0	0	0	0	0	0	0	0	0	0
214237	85	4	2009-09-24	3696	NA	NA	41.6	4	3	0	2019-11-07	4	0	1	2	50	1.20192	0	0	0	0	0	0	0	0	7.7	0.185096	0	0	0	0	0	0	0	0	0	0	0.13	0.003125	0	0	0	0	0	0	0	0	0	0
214237	85	4	2009-10-15	3927	NA	NA	26.4	5	3	0	2020-07-16	4	0	2	2	60	2.27273	4	0.151515	0	0	0	0	0	0	0	0	0	0	0	0	0	0	0	0	0	0	0.1	0.00378788	0	0	26	0.984848	0	0	0	0	0	0
214260	55	3	2014-09-27	1826	2281	0.800526	72.7	6	2	0	2019-09-27	4	0	2	2	220	3.02613	0	0	14.5	0.19945	0	0	0	0	0	0	0	0	0	0	0	0	0	0	0	0	0.07	0.000962861	0	0	0	0	0	0	0	0	0	0
214291	68	3	2010-09-26	3299	4751	0.69438	27	5	2	0	2019-10-08	4	0	1	1	100	3.7037	0	0	0	0	10	0.37037	0	0	0	0	0	0	0	0	0	0	0.54	0.02	0	0	0	0	0	0	0	0	0	0	0	0	0	0
214294	68	3	2018-09-26	380	4751	0.0799832	24.5	4	2	0	2019-10-11	2	0	5	1	120	4.89796	0	0	12.3	0.502041	0	0	0	0	0	0	0	0	0	0	0	0	0	0	0	0	0	0	0	0	0	0	0	0	0	0	0	0
214315	41	2	2011-09-01	2952	2681	1.10108	19.8	8	3	0	2019-10-01	2	0	1	2	60	3.0303	0	0	0	0	0	0	0	0	0	0	0	0	0	0	0	0	0	0	0	0	0	0	0	0	0	0	0	0	0	0	0	0
214352	106	3	2006-09-30	4748	4380	1.08402	32.3	4	2	0	2019-09-30	4	1	1	2	60	1.85759	0	0	0	0	10	0.309598	0	0	0	0	0	0	0	0	0	0	0	0	0	0	0	0	0	0	0	0	0	0	0	0	0	0
214357	31	1	2008-03-28	4201	3924	1.07059	50	6	4	1	2019-09-28	2	0	2	1	110	2.2	0	0	0	0	0	0	0	0	0	0	0	0	0	0	0	0	0	0	0	0	0	0	0	0	0	0	0	0	0	0	0	0
214362	38	4	2008-09-30	4017	4625	0.868541	8.8	8	2	0	2019-09-30	3	NA	2	1	30	3.40909	0	0	0	0	0	0	0	0	0	0	0	0	0	0	0	0	0	0	0	0	0	0	0	0	0	0	0	0	0	0	0	0
214388	44	1	2019-04-30	153	NA	NA	23.8	5	3	0	2019-09-30	4	0	2	1	84.2	3.53782	0	0	0	0	0	0	0	0	0	0	0	0	0	0	0	0	0	0	0	0	0	0	0	0	0	0	0	0	0	0	0	0
214388	44	1	2019-05-13	141	NA	NA	23.8	4	3	0	2019-10-01	2	0	2	0	120	5.04202	0	0	0	0	0	0	0	0	0	0	0	0	0	0	0	0	0	0	0	0	0	0	0	0	0	0	0	0	0	0	8	0.336134
214397	78	4	2008-09-30	4046	5201	0.777927	23.4	5	3	0	2019-10-29	2	3	1	2	70	2.99145	0	0	12	0.512821	0	0	23	0.982906	0	0	0	0	0	0	0	0	0	0	0	0	0	0	0	0	0	0	0	0	0	0	0	0
214398	36	3	2015-12-24	1400	4502	0.310973	17.4	4	3	0	2019-10-24	2	0	1	1	50	2.87356	0	0	0	0	0	0	0	0	0	0	0	0	0	0	0	0	0	0	0	0	0	0	0	0	0	0	0	0	0	0	0	0
214440	87	3	2013-10-01	2192	4375	0.501029	2.6	3	2	0	2019-10-02	3	0	2	2	10	3.84615	0	0	1	0.384615	0	0	0	0	0	0	0	0	0	0	0	0	0	0	0	0	0.006	0.00230769	0	0	0	0	0	0	0	0	0	0
214442	115	3	2006-10-01	4749	4887	0.971762	4.8	5	2	0	2019-10-02	2	0	2	0	22	4.58333	0	0	0	0	1.44	0.3	0	0	0	0	0	0	0.048	0.01	0	0	0	0	0	0	0	0	0.96	0.2	0	0	0	0	0	0	0	0
214453	115	2	2011-10-01	2931	4887	0.599754	4.05	3	1	0	2019-10-10	2	0	2	1	15	3.7037	0	0	0	0	0	0	0	0	0	0	0	0	0	0	0	0	0	0	0	0	0	0	0	0	0	0	0	0	0	0	0	0
214489	38	3	2011-10-02	2950	4625	0.637838	8.86	6	2	0	2019-10-30	4	0	2	2	20	2.25734	0	0	0	0	0	0	0	0	3.5	0.395034	0	0	0	0	0	0	0.18	0.020316	0	0	0	0	0	0	0	0	0	0	0	0	0	0
214497	21	1	2019-07-13	88	3696	0.0238095	7.5	4	3	0	2019-10-09	4	0	1	1	30	4	0	0	0	0	0	0	0	0	0	0	0	0	0	0	0	0	0	0	0	0	0	0	0	0	0	0	0	0	0	0	0	0
214497	21	1	2019-07-13	82	3696	0.0221861	7.09	5	3	1	2019-10-03	2	0	6	0	30	4.23131	0	0	0	0	0	0	0	0	0	0	0	0	0	0	0	0	0	0	0	0	0	0	0	0	0	0	0	0	0	0	0	0
214501	28	4	2013-10-09	2191	NA	NA	30	7	1	0	2019-10-09	3	0	6	3	90	3	0	0	15	0.5	0	0	0	0	0	0	0	0	0	0	0	0	1	0.0333333	0	0	0	0	0	0	0	0	0	0	0	0	0	0
214502	68	4	2008-10-03	4036	4751	0.849505	21.8	5	2	0	2019-10-22	2	0	1	2	46	2.11009	0	0	5.5	0.252294	0	0	22	1.00917	0	0	0	0	0	0	0	0	0	0	0	0	0	0	0	0	0	0	0	0	0	0	0	0
214514	38	3	2012-10-04	2556	4625	0.552649	7.4	4	2	1	2019-10-04	3	0	2	2	20	2.7027	0.7	0.0945946	0	0	0	0	0	0	0	0	0	0	0	0	0	0	0	0	0	0	0	0	0	0	0	0	0	0	0	0	0	0
214549	68	2	2009-10-04	3652	4751	0.76868	26	7	2	1	2019-10-04	2	0	2	1	50	1.92308	0	0	0	0	0	0	0	0	0	0	0	0	0	0	0	0	0	0	0	0	0	0	0	0	0	0	0	0	0	0	0	0
214589	85	1	2015-10-10	1461	NA	NA	29.1	1	3	0	2019-10-10	2	0	2	2	80	2.74914	0	0	0	0	8.7	0.298969	0	0	0	0	0	0	0	0	0	0	0	0	0	0	0	0	8.7	0.298969	0	0	0	0	0	0	0	0
214643	38	3	2007-10-07	4394	4625	0.950054	6.6	4	2	0	2019-10-18	4	4	2	2	34	5.15152	0	0	0	0	3.9	0.590909	0	0	0	0	0	0	0	0	0	0	0	0	0	0	0	0	0	0	0	0	0	0	0	0	0	0
214646	38	3	2008-04-07	4204	4625	0.908973	5.04	6	2	0	2019-10-11	4	0	8	1	20	3.96825	0	0	0	0	0	0	0	0	1.5	0.297619	0	0	0	0	0	0	0	0	0	0	0	0	0	0	0	0	0	0	0	0	0	0
214669	28	3	2009-05-08	3868	NA	NA	28.2	3	2	0	2019-12-10	2	NA	1	1	80	2.83688	2.8	0.0992908	0	0	0	0	0	0	0	0	0	0	0	0	0	0	0	0	0	0	0.085	0.00301418	0	0	0	0	0	0	0	0	0	0
214695	39	4	2012-10-09	2765	3595	0.769124	38.2	5	2	0	2020-05-05	2	NA	1	1	80	2.09424	4	0.104712	0	0	0	0	0	0	0	0	0	0	0	0	0	0	0	0	0	0	0	0	0	0	0	0	0	0	0	0	0	0
214700	115	3	2019-04-09	210	4887	0.0429711	2	4	3	0	2019-11-05	4	0	1	2	26	13	0	0	0	0	0.6	0.3	0	0	0	0	0	0	0	0	0	0	0	0	0	0	0	0	0.4	0.2	0	0	0	0	0	0	0	0
214722	75	4	2010-10-09	3300	4745	0.695469	4	5	3	0	2019-10-22	4	0	1	1	17	4.25	0	0	0	0	0	0	0	0	0	0	0	0	0	0	0	0	0	0	0	0	0	0	0	0	0	0	0	0	0	0	0	0
214791	62	4	2015-10-11	1464	4592	0.318815	17.9	4	2	0	2019-10-14	4	2	1	1	54	3.01676	0	0	0	0	0	0	0	0	4	0.223464	0	0	0	0	0	0	0	0	0	0	0	0	0	0	0	0	0	0	0	0	0	0
214793	35	3	2015-10-11	1461	4137	0.353154	8.3	4	2	0	2019-10-11	3	2	NA	2	20	2.40964	0	0	0	0	1.6	0.192771	0	0	0	0	0	0	0	0	0	0	0	0	0	0	0	0	0	0	0	0	0	0	0	0	0	0
214822	68	4	2017-10-13	731	4751	0.153862	38	4	2	0	2019-10-14	3	0	2	2	170	4.47368	0	0	11.5	0.302632	0	0	0	0	0	0	0	0	0	0	0	0	0	0	0	0	0	0	0	0	0	0	0	0	0	0	0	0
214832	115	3	2005-11-11	5113	4887	1.04625	5.82	4	2	0	2019-11-11	2	0	1	1	12	2.06186	0	0	0	0	0	0	0	0	0	0	0	0	0	0	0	0	0	0	0	0	0	0	0	0	0	0	0	0	0	0	0	0
214851	28	3	2013-08-22	2282	NA	NA	35	5	1	0	2019-11-21	2	0	NA	1	150	4.28571	0	0	0	0	7	0.2	0	0	0	0	0	0	0	0	0	0	0	0	0	0	0.175	0.005	0	0	0	0	0	0	0	0	0	0
214905	72	4	2009-10-16	3917	5293	0.740034	3.59	4	1	0	2020-07-07	3	NA	2	1	20	5.57103	0	0	0	0	0	0	0	0	0	0	0	0	0	0	0	0	0	0	0	0	0	0	0	0	0	0	0	0	0	0	0	0
214931	110	4	2007-10-16	4384	4331	1.01224	27	4	3	0	2019-10-17	4	0	1	1	60	2.22222	0	0	0	0	0	0	0	0	0	0	0	0	0	0	0	0	0	0	0	0	0	0	0	0	0	0	0	0	0	0	0	0
214933	76	2	2017-10-16	731	5202	0.140523	4.95	5	1	0	2019-10-17	3	0	2	1	25	5.05051	0	0	0	0	1.5	0.30303	0	0	0	0	0	0	0	0	0	0	0	0	0	0	0	0	0	0	0	0	0	0	0	0	0	0
214944	78	4	2008-10-17	4031	5201	0.775043	19	5	2	0	2019-10-31	2	0	1	1	68	3.57895	0	0	0	0	0	0	0	0	0	0	0	0	0	0	0	0	0	0	0	0	0.004	0.000210526	0	0	0	0	0	0	0	0	0	0
215022	116	4	2009-10-20	3653	5293	0.690157	9.5	7	3	0	2019-10-21	4	0	1	2	39	4.10526	0	0	0	0	9	0.947368	0	0	0	0	0	0	0	0	0	0	0	0	0	0	0.01	0.00105263	0	0	0	0	0	0	0	0	0	0
215034	77	1	2013-10-21	2192	4614	0.475076	3.9	4	2	0	2019-10-22	3	0	2	2	20	5.12821	0	0	0	0	0	0	0	0	0	0	0	0	0	0	0	0	0	0	0	0	0	0	0	0	0	0	0	0	0	0	0	0
215039	21	4	2013-04-21	2376	3696	0.642857	33.7	4	2	0	2019-10-23	3	0	2	1	50	1.48368	0	0	0	0	0	0	0	0	0	0	0	0	0	0	0	0	0	0	0	0	0	0	0	0	0	0	0	0	0	0	0	0
215063	44	2	2017-10-21	738	NA	NA	81	6	1	0	2019-10-29	2	0	2	1	162	2	0	0	0	0	16.2	0.2	0	0	0	0	0	0	0	0	0	0	0.45	0.00555556	0	0	0	0	0	0	0	0	0	0	0	0	0	0
215081	6	4	2008-10-22	4066	4260	0.95446	22	5	2	0	2019-12-10	2	0	2	0	55	2.5	2	0.0909091	0	0	0	0	22	1	0	0	0	0	0	0	0	0	0	0	0	0	0	0	0	0	22	1	0	0	0	0	0	0
215081	6	4	2008-10-22	4051	4260	0.950939	21.6	4	2	0	2019-11-25	4	0	1	2	58	2.68519	0	0	0	0	0	0	0	0	9	0.416667	0	0	0	0	0	0	0	0	0	0	0	0	0	0	20	0.925926	0	0	0	0	0	0
215081	6	4	2008-10-22	4270	4260	1.00235	21.6	6	2	0	2020-07-01	4	0	2	0	90	4.16667	2	0.0925926	0	0	0	0	0	0	0	0	0	0	0	0	0	0	0	0	0	0	0	0	0	0	22	1.01852	0	0	0	0	0	0
215100	54	2	2019-04-19	194	4642	0.0417923	16.8	4	2	0	2019-10-30	4	0	2	1	40	2.38095	0	0	0	0	1.7	0.10119	0	0	0	0	0	0	0	0	0	0	0	0	0	0	0	0	1.7	0.10119	0	0	0	0	0	0	0	0
215110	101	4	2006-10-22	4751	5021	0.946226	4.7	6	2	0	2019-10-25	4	0	1	1	30	6.38298	0	0	0	0	1.4	0.297872	0	0	0	0	0	0	0	0	0	0	0	0	0	0	0	0	0	0	0	0	0	0	0	0	0	0
215117	7	3	2017-10-22	731	3285	0.222527	25	5	3	1	2019-10-23	2	0	1	3	48	1.92	0	0	0	0	0	0	0	0	0	0	0	0	0	0	0	0	0	0	0	0	0	0	0	0	0	0	0	0	0	0	0	0
215141	78	3	2009-10-23	3694	NA	NA	15.4	6	3	0	2019-12-04	2	0	1	2	40	2.5974	0	0	0	0	4.6	0.298701	0	0	0	0	0	0	0	0	0	0	0.3	0.0194805	0	0	0	0	0	0	23	1.49351	0	0	0	0	0	0
215141	78	3	2009-10-23	3735	5201	0.718131	18	4	3	0	2020-01-14	2	0	1	3	130	7.22222	0	0	0	0	5	0.277778	0	0	0	0	0	0	0	0	0	0	0	0	0	0	0	0.01	0	0	26	1.44444	0	0	0	0	0	0
215151	7	4	2006-10-23	4770	3285	1.45205	17.8	2	2	0	2019-11-14	2	0	6	1	90	5.05618	0	0	0	0	5	0.280899	0	0	0	0	0	0	0	0	0	0	0	0	0	0	0	0	0	0	0	0	0	0	0	0	0	0
215152	32	3	2008-10-24	4017	3811	1.05405	4.7	6	2	0	2019-10-24	4	0	1	1	14	2.97872	0	0	0	0	0	0	0	0	0	0	0	0	0	0	0	0	0	0	0	0	0	0	0	0	0	0	0	0	0	0	0	0
215172	112	3	2011-10-24	2934	4836	0.6067	15	7	3	0	2019-11-05	4	0	2	1	90	6	0	0	0	0	4.5	0.3	0	0	0	0	0	0	0	0	0	0	0	0	0	0	0	0	3	0.2	0	0	0	0	0	0	0	0
215260	101	4	2011-10-28	2993	5021	0.596096	7.6	5	2	0	2020-01-07	2	0	2	1	50	6.57895	0	0	0	0	3.8	0.5	0	0	0	0	0	0	0	0	0	0	0	0	0	0	0	0	0	0	0	0	0	0	0	0	0	0
215269	106	4	2017-06-06	883	4380	0.201598	17	5	2	0	2019-11-06	4	0	2	1	80	4.70588	0	0	0	0	0	0	0	0	6.8	0.4	0	0	0	0	0	0	0.51	0.03	0	0	0	0	0	0	0	0	0	0	0	0	0	0
215277	68	4	2018-04-30	548	4751	0.115344	27.4	4	2	0	2019-10-30	3	0	5	3	110	4.0146	0	0	0	0	5.4	0.19708	0	0	0	0	0	0	0	0	0	0	0	0	0	0	0.05	0.00182482	0	0	0	0	0	0	0	0	0	0
215282	7	3	2010-10-31	3287	3285	1.00061	13.4	5	2	0	2019-10-31	4	NA	7	3	36	2.68657	0	0	0	0	2.7	0.201493	0	0	0	0	0	0	0	0	0	0	0	0	0	0	0.015	0.0011194	0	0	0	0	0	0	0	0	0	0
215286	68	4	2009-11-20	3653	4751	0.768891	44	9	3	0	2019-11-21	5	0	1	1	100	2.27273	0	0	0	0	0	0	0	0	18	0.409091	0	0	0	0	0	0	0	0	0	0	0	0	0	0	0	0	0	0	0	0	0	0
215286	68	4	2005-10-28	5130	4751	1.07977	44.2	9	3	0	2019-11-14	5	0	1	0	200	4.52489	0	0	0	0	0	0	0	0	18	0.40724	0	0	0	0	0	0	0	0	0	0	0	0	0	0	0	0	0	0	0	0	0	0
215286	68	4	2005-10-28	5123	4751	1.0783	44.2	9	3	0	2019-11-07	4	0	2	2	200	4.52489	0	0	0	0	0	0	0	0	18	0.40724	0	0	0	0	0	0	0	0	0	0	0	0	0	0	0	0	0	0	0	0	0	0
215287	72	4	2018-02-14	715	5293	0.135084	1.86	3	3	0	2020-01-30	4	2	1	2	5.7	3.06452	0	0	0	0	0	0	0	0	0.4	0.215054	0	0	0	0	0	0	0	0	0	0	0	0	0	0	0	0	0	0	0	0	0	0
215293	90	3	2013-10-28	2192	4307	0.508939	17.9	7	2	0	2019-10-29	2	0	1	1	46	2.56983	0	0	0	0	0	0	17.9	1	0	0	0	0	0	0	0	0	0	0	0	0	0	0	3.6	0.201117	0	0	0	0	0	0	0	0
215298	68	2	2019-08-08	117	4751	0.0246264	6.6	4	3	0	2019-12-03	2	0	1	1	5	0.757576	0	0	0	0	3.5	0.530303	0	0	0	0	0	0	0	0	0	0	0	0	0	0	0	0	0	0	8.5	1.28788	0	0	0	0	0	0
215304	55	4	2017-10-29	736	2281	0.322665	75	6	1	0	2019-11-04	3	0	1	1	190	2.53333	0	0	25	0.333333	0	0	0	0	0	0	0	0	0	0	0	0	0	0	0	0	0.225	0.003	0	0	0	0	0	0	0	0	0	0
215321	50	1	2017-10-29	733	4015	0.182565	45.6	4	2	0	2019-11-01	3	0	2	2	120	2.63158	0	0	0	0	0	0	0	0	0	0	0	0	0	0	0	0	0	0	0	0	0.13	0.00285088	0	0	0	0	0	0	0	0	0	0
215336	68	4	2012-10-30	2582	4751	0.543465	38	4	2	0	2019-11-25	4	NA	1	2	70	1.84211	0	0	0	0	0	0	0	0	15	0.394737	0	0	0	0	0	0	0	0	0	0	0.074	0.00194737	0	0	0	0	0	0	0	0	0	0
215340	68	3	2011-11-14	2922	4751	0.615028	34.2	4	2	0	2019-11-14	2	0	1	2	150	4.38596	0	0	0	0	10	0.292398	34	0.994152	0	0	0	0	0	0	0	0	0.34	0.00994152	0	0	0	0	0	0	0	0	0	0	0	0	0	0
215345	78	1	2017-10-30	731	5201	0.14055	30	5	4	0	2019-10-31	4	0	1	0	76	2.53333	0	0	0	0	0	0	0	0	0	0	0	0	0	0	0	0	0	0	0	0	0	0	0	0	0	0	0	0	0	0	0	0
215383	78	3	2011-11-01	2929	5201	0.563161	41	7	2	0	2019-11-08	3	0	6	1	50	1.21951	0	0	20	0.487805	0	0	41	1	0	0	0	0	0	0	0	0	0.8	0.0195122	0	0	0	0	0	0	0	0	0	0	0	0	0	0
215435	38	3	2005-11-04	5114	4625	1.10573	10.3	5	3	0	2019-11-05	4	0	5	2	24	2.3301	0	0	0	0	0	0	0	0	4	0.38835	0	0	0	0	0	0	0	0	0	0	0	0	0	0	0	0	0	0	0	0	0	0
215435	38	3	2005-11-04	5134	4625	1.11005	11.7	6	2	0	2019-11-25	4	1	6	2	30	2.5641	0	0	0	0	0	0	0	0	4.5	0.384615	0	0	0	0	0	0	0	0	0	0	0	0	0	0	20	1.7094	0	0	0	0	0	0
215436	49	3	2015-11-04	1464	3504	0.417808	13.4	6	3	0	2019-11-07	4	0	2	1	25	1.86567	0	0	0	0	0	0	0	0	0	0	0	0	0	0	0	0	0	0	0	0	0	0	0	0	0	0	0	0	0	0	0	0
215567	77	3	2005-11-08	5113	4614	1.10815	8	4	4	1	2019-11-08	2	0	2	2	30	3.75	0	0	0	0	1.6	0.2	8	1	0	0	0	0	0	0	0	0	0	0	0	0	0	0	0	0	0	0	0	0	0	0	0	0
215577	90	2	2007-07-03	4511	4307	1.04736	7.6	7	3	1	2019-11-08	2	0	2	1	27	3.55263	0	0	0	0	2.3	0.302632	8	1.05263	0	0	0	0	0	0	0	0	0	0	0	0	0	0	0	0	0	0	0	0	0	0	0	0
215650	68	4	2014-11-11	1826	4751	0.38434	25	4	2	0	2019-11-11	4	0	1	2	60	2.4	0	0	0	0	7.5	0.3	0	0	0	0	0	0	0	0	0	0	0	0	0	0	0.025	0.001	0	0	0	0	0	0	0	0	0	0
215691	10	3	2013-11-12	2191	4121	0.531667	23.8	4	2	0	2019-11-12	4	0	1	1	50	2.10084	0	0	0	0	7	0.294118	0	0	0	0	0	0	0	0	0	0	0	0	0	0	0.05	0.00210084	0	0	0	0	0	0	0	0	0	0
215697	54	2	2014-11-12	1826	4642	0.393365	39.8	4	3	1	2019-11-12	2	0	2	3	140	3.51759	0	0	0	0	12	0.301508	0	0	0	0	0	0	0	0	0	0	0	0	0	0	0	0	0	0	0	0	0	0	0	0	0	0
215700	18	3	2013-11-12	2193	4699	0.466695	24	5	4	0	2019-11-14	3	0	1	2	110	4.58333	0	0	0	0	7.2	0.3	24	1	0	0	0	0	0	0	0	0	0	0	0	0	0.12	0.005	0	0	0	0	0	0	0	0	0	0
215712	116	3	2007-11-12	4390	5293	0.829397	6	4	2	0	2019-11-19	2	0	NA	0	18	3	0	0	0	0	0	0	0	0	0	0	0	0	0	0	0	0	0	0	0	0	0	0	0	0	0	0	0	0	0	0	0	0
215718	55	2	2013-06-12	2344	2281	1.02762	57	5	4	1	2019-11-12	2	0	5	0	120	2.10526	0	0	0	0	0	0	0	0	0	0	0	0	0	0	0	0	0	0	0	0	0	0	0	0	0	0	0	0	0	0	0	0
215733	85	4	2014-11-13	1849	NA	NA	18.2	3	2	0	2019-12-06	5	NA	1	2	40	2.1978	0	0	0	0	0	0	0	0	9	0.494505	0	0	0	0	0	0	0	0	0	0	0.1	0.00549451	0	0	0	0	0	0	0	0	0	0
215735	78	3	2011-11-15	2922	5201	0.561815	29	5	2	0	2019-11-15	4	0	6	1	90	3.10345	0	0	0	0	0	0	0	0	12	0.413793	0	0	0	0	0	0	0.58	0.02	0	0	0	0	0	0	0	0	0	0	0	0	0	0
215744	50	4	2009-11-13	3658	4015	0.911083	36.4	3	2	0	2019-11-19	2	0	2	1	70	1.92308	0	0	0	0	11	0.302198	0	0	0	0	0	0	0	0	0	0	0	0	0	0	0.2	0.00549451	0	0	0	0	0	0	0	0	0	0
215744	50	4	2009-10-13	3685	4015	0.917808	36.6	4	2	0	2019-11-15	4	0	1	0	90	2.45902	0	0	0	0	0	0	0	0	11	0.300546	0	0	0	0	0	0	0	0	0	0	0.07	0.00191257	0	0	0	0	0	0	0	0	0	0
215808	63	4	2011-11-15	2941	4380	0.671461	20.6	3	1	0	2019-12-04	5	0	1	NA	60	2.91262	0	0	0	0	0	0	0	0	8	0.38835	0	0	0	0	0	0	0	0	0	0	0	0	0	0	0	0	0	0	0	0	0	0
215808	63	4	2011-11-15	2926	4380	0.668037	21.8	4	3	0	2019-11-19	5	0	2	2	90	4.12844	0	0	0	0	0	0	22	1.00917	6.5	0.298165	0	0	0	0	0	0	0	0	0	0	0	0	0	0	0	0	0	0	0	0	0	0
215808	63	4	2011-11-15	2929	4380	0.668721	20.7	3	2	0	2019-11-22	5	0	2	1	100	4.83092	0	0	0	0	0	0	21	1.01449	10	0.483092	0	0	0	0	0	0	0	0	0	0	0	0	0	0	0	0	0	0	0	0	0	0
215850	77	1	2019-08-17	94	4614	0.0203728	1.89	4	2	0	2019-11-19	4	0	1	3	7	3.7037	0	0	0	0	0.3	0.15873	0	0	0	0	0	0	0	0	0	0	0	0	0	0	0	0	0	0	0	0	0	0	0	0	0	0
215850	77	1	2019-08-17	108	4614	0.023407	2.4	4	3	0	2019-12-03	2	0	2	1	10	4.16667	0	0	0	0	1	0.416667	0	0	0	0	0	0	0	0	0	0	0	0	0	0	0	0	0	0	2	0.833333	0	0	0	0	0	0
215913	85	3	2017-11-19	730	NA	NA	21	4	3	1	2019-11-19	2	0	2	2	74	3.52381	0	0	0	0	0	0	0	0	0	0	0	0	0	0	0	0	0	0	0	0	0	0	0	0	0	0	0	0	0	0	0	0
215928	68	2	2019-08-08	97	4751	0.0204168	6.6	4	3	0	2019-11-13	4	0	2	2	30	4.54545	0	0	0	0	0.7	0.106061	0	0	0	0	0	0	0	0	0	0	0	0	0	0	0	0	0	0	0	0	0	0	0	0	0	0
215937	68	4	2016-11-19	1102	4751	0.231951	40.8	8	1	0	2019-11-26	3	0	1	1	200	4.90196	0	0	12.5	0.306373	0	0	40	0.980392	0	0	0	0	0	0	0	0	0	0	0	0	0.12	0.00294118	0	0	0	0	0	0	0	0	0	0
215962	90	4	2015-05-20	1841	4307	0.427444	6.8	4	1	0	2020-06-03	2	0	2	1	30	4.41176	0	0	0	0	3.4	0.5	0	0	0	0	0	0	0	0	0	0	1.36	0.2	0	0	0	0	0	0	0	0	0	0	0	0	0	0
215984	101	3	2019-05-15	190	5021	0.0378411	4.8	4	2	0	2019-11-21	2	0	1	3	21	4.375	0	0	0	0	1.4	0.291667	0	0	0	0	0	0	0	0	0	0	0	0	0	0	0	0	0	0	0	0	0	0	0	0	0	0
215984	101	3	2019-05-15	196	5021	0.039036	5	4	1	1	2019-11-27	2	0	1	1	30	6	0	0	0	0	0	0	0	0	0	0	0	0	0	0	0	0	0	0	0	0	0	0	0	0	0	0	0	0	0	0	0	0
215986	32	4	2012-11-21	2562	3811	0.672264	4.45	4	2	0	2019-11-27	4	0	2	1	25	5.61798	0	0	0	0	1.5	0.337079	0	0	0	0	0	0	0	0	0	0	0	0	0	0	0	0	0.8	0.179775	10	2.24719	0	0	0	0	0	0
216024	30	2	2017-05-22	928	4171	0.222489	8.2	5	2	0	2019-12-06	2	NA	1	2	40	4.87805	0	0	0	0	3.3	0.402439	0	0	0	0	0	0	0	0	0	0	0	0	0	0	0	0	0	0	12	1.46341	0	0	0	0	0	0
216038	50	2	2005-10-30	5139	4015	1.27995	36.5	4	3	0	2019-11-25	4	0	1	2	40	1.09589	0	0	7.5	0.205479	0	0	0	0	0	0	0	0	0	0	0	0	0	0	0	0	0	0	0	0	0	0	0	0	0	0	0	0
216038	50	2	2015-10-30	1488	4015	0.37061	36.1	4	2	0	2019-11-26	2	0	2	1	102	2.82548	4	0.110803	0	0	0	0	0	0	0	0	0	0	0	0	0	0	0	0	0	0	0	0	0	0	0	0	0	0	0	0	0	0
216074	38	4	2008-11-25	4027	4625	0.870703	4.5	4	2	0	2019-12-05	2	0	2	2	20	4.44444	0	0	0	0	1	0.222222	0	0	0	0	0	0	0.02	0.00444444	0	0	0	0	0	0	0	0	0	0	0	0	0	0	0	0	0	0
216074	38	4	2008-11-25	4025	4625	0.87027	4.5	3	2	0	2019-12-03	4	0	1	2	23	5.11111	0	0	0	0	1.4	0.311111	0	0	0	0	0	0	0	0	0	0	0	0	0	0	0	0	0	0	9	2	0	0	0	0	0	0
216084	78	3	2010-11-25	3296	5201	0.633724	22.2	4	2	0	2019-12-04	4	0	1	2	60	2.7027	0	0	0	0	0	0	0	0	8.9	0.400901	0	0	0	0	0	0	0	0	0	0	0.09	0.00405405	0	0	0	0	0	0	0	0	0	0
216084	78	3	2010-11-25	3304	5201	0.635262	20.8	4	2	0	2019-12-12	2	0	7	1	60	2.88462	0	0	0	0	6	0.288462	0	0	0	0	0	0	0	0	0	0	0	0	0	0	0.09	0.00432692	0	0	0	0	0	0	0	0	0	0
216098	50	4	2007-11-26	4404	4015	1.09689	22.8	6	2	0	2019-12-17	2	0	1	1	90	3.94737	0	0	0	0	9	0.394737	0	0	0	0	0	0	0	0	0	0	0	0	0	0	0	0	0	0	0	0	0	0	0	0	0	0
216099	85	4	2009-02-24	4019	NA	NA	14.8	4	3	0	2020-02-26	2	0	1	2	30	2.02703	1.4	0.0945946	0	0	0	0	0	0	0	0	0	0	0	0	0	0	0.15	0.0101351	0	0	0	0	0	0	15	1.01351	0	0	0	0	0	0
216099	85	4	2009-02-11	4017	NA	NA	14.8	5	2	0	2020-02-11	2	2	8	1	46	3.10811	0	0	0	0	6.9	0.466216	0	0	0	0	0	0	0	0	0	0	0.14	0.00945946	0	0	0	0	0	0	0	0	0	0	0	0	0	0
216104	106	3	2016-12-26	1072	4380	0.244749	21	5	1	0	2019-12-03	2	0	1	3	90	4.28571	0	0	6	0.285714	0	0	0	0	0	0	0	0	0	0	0	0	0.42	0.02	0	0	0	0	0	0	0	0	0	0	0	0	0	0
216125	85	4	2017-11-27	730	NA	NA	20.2	5	2	1	2019-11-27	2	0	1	2	60	2.9703	0	0	0	0	6	0.29703	0	0	0	0	0	0	0	0	0	0	0	0	0	0	0	0	0	0	0	0	0	0	0	0	0	0
216167	39	3	2008-12-23	3993	3595	1.11071	30	4	4	1	2019-11-29	2	0	2	1	50	1.66667	0	0	0	0	0	0	0	0	0	0	0	0	0	0	0	0	0	0	0	0	0	0	0	0	0	0	0	0	0	0	0	0
216175	115	4	2009-11-30	3653	4887	0.747493	2.1	4	4	1	2019-12-01	2	0	1	3	3	1.42857	0	0	0	0	0	0	0	0	0	0	0	0	0	0	0	0	0	0	0	0	0	0	0	0	0	0	0	0	0	0	0	0
216178	15	4	2011-12-02	2922	2478	1.17918	45	9	2	0	2019-12-02	4	0	1	1	140	3.11111	0	0	0	0	0	0	0	0	0	0	0	0	0	0	0	0	0	0	0	0	0	0	0	0	0	0	0	0	0	0	0	0
216211	78	4	2010-12-02	3288	5201	0.632186	19	6	3	1	2019-12-03	4	0	2	2	47	2.47368	0	0	0	0	6	0.315789	0	0	0	0	0	0	0	0	0	0	0	0	0	0	0	0	0	0	0	0	0	0	0	0	0	0
216215	68	3	2011-12-02	2932	4751	0.617133	41.8	8	2	0	2019-12-12	4	0	1	2	50	1.19617	0	0	0	0	0	0	0	0	13	0.311005	0	0	0	0	0	0	0	0	0	0	0.13	0.00311005	0	0	0	0	0	0	0	0	0	0
216238	21	3	2010-12-10	3282	3696	0.887987	31.4	5	2	0	2019-12-05	5	NA	2	3	60	1.91083	0	0	0	0	0	0	0	0	9	0.286624	0	0	0	0	0	0	0	0	0	0	0.1	0.00318471	0	0	0	0	0	0	0	0	0	0
216308	106	2	2019-04-12	251	4380	0.0573059	25.4	4	1	0	2019-12-19	5	0	5	3	160	6.29921	0	0	0	0	7.6	0.299213	0	0	0	0	0	0	0	0	0	0	0	0	0	0	0	0	0	0	0	0	0	0	0	0	0	0
216315	78	4	2014-12-05	1890	5201	0.363392	18.8	4	2	0	2020-02-07	2	0	2	1	50	2.65957	2	0.106383	0	0	0	0	0	0	0	0	0	0	0	0	0	0	0	0	0	0	0	0	0	0	0	0	0	0	0	0	0	0
216404	38	4	2014-12-08	1827	4625	0.395027	7.7	8	2	0	2019-12-09	4	0	2	2	40	5.19481	0	0	0	0	1.5	0.194805	0	0	0	0	0	0	0	0	0	0	0	0	0	0	0.015	0.00194805	0	0	0	0	0	0	0	0	0	0
216412	85	4	2018-12-09	366	NA	NA	30.4	5	2	0	2019-12-10	4	0	1	1	150	4.93421	0	0	0	0	6	0.197368	0	0	0	0	0	0	0	0	0	0	0	0	0	0	0	0	0	0	0	0	0	0	0	0	0	0
216423	36	4	2011-12-10	2923	4502	0.649267	20.3	2	4	0	2019-12-11	2	0	2	1	24	1.18227	0	0	0	0	0	0	0	0	0	0	0	0	0	0	0	0	0	0	0	0	0	0	0	0	0	0	0	0	0	0	0	0
216437	66	4	2019-06-10	184	4891	0.0376201	5.8	4	2	0	2019-12-11	4	0	1	2	20	3.44828	0.6	0.103448	0	0	0	0	0	0	0	0	0	0	0	0	0	0	0	0	0	0	0.02	0.00344828	0	0	0	0	0	0	0	0	0	0
216454	68	4	2012-05-05	2783	4751	0.585771	36.5	5	2	0	2019-12-18	3	0	1	1	140	3.83562	0	0	0	0	11	0.30137	0	0	0	0	0	0	0	0	0	0	0.5	0.0136986	0	0	0	0	0	0	0	0	0	0	0	0	0	0
216461	93	2	2015-12-27	1517	3088	0.491256	47.3	4	2	0	2020-02-21	2	0	1	0	20	0.422833	0	0	0	0	23	0.486258	0	0	0	0	0	0	0	0	0	0	0	0	0	0	0	0	0	0	0	0	0	0	0	0	0	0
216466	78	4	2013-12-10	2415	5201	0.464334	26.2	5	1	0	2020-07-21	3	0	2	NA	20	0.763359	0	0	0	0	0	0	0	0	0	0	0	0	0	0	0	0	0	0	0	0	0.08	0.00305344	0	0	0	0	0	0	0	0	0	0
216466	78	4	2013-12-10	2198	5201	0.422611	25.2	4	2	0	2019-12-17	3	0	2	1	70	2.77778	0	0	0	0	10	0.396825	0	0	0	0	0	0	0	0	0	0	0	0	0	0	0.03	0.00119048	0	0	0	0	0	0	0	0	0	0
216480	116	2	2007-12-11	4383	5293	0.828075	8.4	7	1	0	2019-12-11	4	NA	1	2	20	2.38095	0	0	0	0	0	0	0	0	3	0.357143	0	0	0	0	0	0	0	0	0	0	0.03	0.00357143	0	0	0	0	0	0	0	0	0	0
216489	106	4	2014-12-11	2007	4380	0.458219	36.2	8	3	0	2020-06-09	2	NA	2	2	105	2.90055	3.6	0.0994475	0	0	0	0	0	0	0	0	0	0	0	0	0	0	0.36	0.00994475	0	0	0	0	0	0	0	0	0	0	0	0	0	0
216494	9	4	2010-02-06	3652	4942	0.738972	24	6	2	0	2020-02-06	2	0	1	1	70	2.91667	2.4	0.1	0	0	0	0	24	1	0	0	0	0	0	0	0	0	0.7	0.0291667	0	0	0	0	0	0	0	0	0	0	0	0	0	0
216516	54	1	2014-10-08	1892	4642	0.407583	37.7	4	2	1	2019-12-13	4	0	1	2	70	1.85676	0	0	0	0	5.5	0.145889	0	0	0	0	0	0	0	0	0	0	0	0	0	0	0.075	0.00198939	0	0	0	0	0	0	0	0	0	0
216521	95	4	2009-12-13	3658	2555	1.4317	64	4	2	0	2019-12-19	4	NA	NA	1	150	2.34375	0	0	0	0	19	0.296875	0	0	0	0	0	0	0	0	0	0	0	0	0	0	0	0	0	0	0	0	0	0	0	0	0	0
216529	44	1	2017-12-17	730	NA	NA	72.4	3	2	0	2019-12-17	2	0	1	2	200	2.76243	0	0	0	0	0	0	0	0	0	0	0	0	0	0	0	0	0	0	0	0	0	0	0	0	0	0	0	0	0	0	0	0
216541	26	4	2007-04-01	4666	5001	0.933013	9.7	5	3	0	2020-01-09	2	0	2	2	45	4.63918	0	0	0	0	5	0.515464	0	0	0	0	0	0	0	0	0	0	0	0	0	0	0	0	0	0	10	1.03093	0	0	0	0	0	0
216569	50	4	2007-12-14	4385	4015	1.09215	40	3	4	0	2019-12-16	4	0	2	3	140	3.5	0	0	0	0	8	0.2	0	0	0	0	0	0	0	0	0	0	0	0	0	0	0	0	0	0	0	0	0	0	0	0	0	0
216582	115	3	2010-12-15	3288	4887	0.672805	4.7	5	2	0	2019-12-16	2	0	1	1	20	4.25532	0	0	0	0	1.41	0.3	0	0	0	0	0	0	0	0	0	0	0	0	0	0	0	0	0	0	0	0	0	0	0	0	0	0
216594	68	4	2009-12-16	3673	4751	0.7731	30.4	6	2	0	2020-01-06	4	0	2	0	60	1.97368	0	0	0	0	0	0	0	0	15	0.493421	0	0	0	0	0	0	0	0	0	0	0.09	0.00296053	0	0	0	0	0	0	0	0	0	0
216637	72	3	2013-08-02	2390	5293	0.45154	5.1	5	1	0	2020-02-17	4	NA	2	3	13	2.54902	0	0	0	0	1.5	0.294118	0	0	0	0	0	0	0	0	0	0	0	0	0	0	0.02	0.00392157	0	0	0	0	0	0	0	0	0	0
216637	72	3	2013-12-17	2212	5293	0.41791	4.7	4	2	0	2020-01-07	4	NA	1	2	15	3.19149	0	0	0	0	0	0	0	0	0	0	0	0	0	0	0	0	0	0	0	0	0	0	0	0	0	0	0	0	0	0	0	0
216637	72	1	2013-12-17	2386	5293	0.450784	5.36	4	2	0	2020-06-29	4	NA	1	2	20	3.73134	0	0	0	0	0	0	0	0	2.6	0.485075	0	0	0	0	0	0	0	0	0	0	0.03	0.00559701	0	0	0	0	0	0	0	0	0	0
216641	78	4	2006-01-17	5118	5201	0.984042	21.1	6	3	0	2020-01-22	2	0	1	2	20	0.947867	4	0.189573	0	0	0	0	0	0	0	0	0	0	0	0	0	0	0.42	0.0199052	0	0	0	0	0	0	0	0	0	0	0	0	0	0
216641	78	4	2006-01-17	5104	5201	0.98135	20.7	6	3	0	2020-01-08	2	0	2	1	60	2.89855	0	0	0	0	0	0	0	0	0	0	0	0	0	0	0	0	0	0	0	0	0	0	0	0	0	0	0	0	0	0	0	0
216662	68	3	2012-01-14	2922	4751	0.615028	32.8	4	2	0	2020-01-14	2	0	2	1	30	0.914634	0	0	0	0	0	0	0	0	0	0	0	0	0	0	0	0	0	0	0	0	0	0	0	0	0	0	0	0	0	0	0	0
216662	68	3	2012-01-01	2910	4751	0.612503	39	4	2	0	2019-12-20	3	0	7	3	80	2.05128	0	0	0	0	0	0	0	0	0	0	0	0	0	0	0	0	0	0	0	0	0	0	0	0	0	0	0	0	0	0	0	0
216670	78	1	2006-12-18	4796	5201	0.92213	19.6	4	1	0	2020-02-04	2	0	2	2	50	2.55102	0	0	0	0	0	0	0	0	0	0	0	0	0	0	0	0	0	0	0	0	0	0	4	0.204082	0	0	0	0	2	0.102041	0	0
216699	62	3	2012-01-31	2922	4592	0.636324	30.4	5	1	0	2020-01-31	4	2	6	1	120	3.94737	0	0	0	0	0	0	0	0	12	0.394737	0	0	0	0	0	0	1.5	0.0493421	0	0	0	0	0	0	0	0	0	0	0	0	0	0
216706	68	4	2018-04-20	635	4751	0.133656	31.7	4	2	0	2020-01-15	3	0	6	1	70	2.2082	0	0	10	0.315457	0	0	0	0	0	0	0	0	0	0	0	0	0	0	0	0	0.1	0.00315457	0	0	0	0	0	0	0	0	0	0
216752	28	3	2016-12-22	1096	NA	NA	48	4	2	0	2019-12-23	3	0	2	1	62	1.29167	0	0	0	0	0	0	0	0	0	0	0	0	0	0	0	0	0	0	0	0	0	0	0	0	0	0	0	0	0	0	0	0
216779	85	4	2011-12-23	2946	NA	NA	30	8	2	0	2020-01-16	2	0	2	2	60	2	4	0.133333	0	0	0	0	0	0	0	0	0	0	0	0	0	0	0	0	0	0	0	0	0	0	0	0	0	0	0	0	0	0
216802	101	3	2009-01-01	4010	5021	0.798646	7.6	4	3	1	2019-12-25	2	3	1	1	34	4.47368	0	0	0	0	0	0	0	0	0	0	0	0	0	0	0	0	0	0	0	0	0	0	0	0	0	0	0	0	0	0	0	0
216848	72	4	2011-12-26	2923	5293	0.552239	10	6	2	0	2019-12-27	3	0	2	2	40	4	0	0	0	0	0	0	0	0	0	0	0	0	0	0	0	0	0	0	0	0	0	0	0	0	0	0	0	0	0	0	0	0
216849	3	3	2017-06-26	939	NA	NA	24.4	5	2	0	2020-01-21	4	0	2	1	90	3.68852	0	0	0	0	0	0	0	0	7	0.286885	0	0	0	0	0	0	0	0	0	0	0	0	5	0.204918	0	0	0	0	0	0	0	0
216854	49	4	2015-12-27	1461	3504	0.416952	10	4	2	0	2019-12-27	4	0	2	1	20	2	0	0	0	0	5	0.5	0	0	0	0	0	0	0	0	0	0	0	0	0	0	0.01	0.001	0	0	0	0	0	0	0	0	0	0
216858	101	4	2016-06-27	1290	5021	0.256921	5.19	4	1	0	2020-01-08	3	0	2	1	45	8.67052	0	0	2.6	0.500963	0	0	0	0	0	0	0	0	0	0	0	0	0	0	0	0	0.02	0.00385356	0	0	0	0	0	0	0	0	0	0
216864	76	3	2015-12-27	1461	5202	0.280854	3.18	3	2	1	2019-12-27	2	0	2	2	16	5.03145	0	0	0	0	0	0	0	0	0	0	0	0	0	0	0	0	0	0	0	0	0	0	0	0	0	0	0	0	0	0	0	0
216867	11	4	2007-12-27	4409	4959	0.889091	12.8	8	2	0	2020-01-22	3	0	1	2	24	1.875	0	0	0	0	3.8	0.296875	0	0	0	0	0	0	0	0	0	0	0	0	0	0	0.65	0.0507812	0	0	0	0	0	0	0	0	0	0
216880	14	4	2007-12-28	4384	4676	0.937553	7.8	4	2	0	2019-12-29	4	0	2	2	30	3.84615	0	0	0	0	2.3	0.294872	0	0	0	0	0	0	0	0	0	0	0	0	0	0	0	0	0	0	0	0	0	0	0	0	0	0
216884	101	4	2015-12-28	1461	5021	0.290978	4.8	4	2	1	2019-12-28	4	0	1	2	15	3.125	0	0	0	0	1.4	0.291667	0	0	0	0	0	0	0	0	0	0	0	0	0	0	0	0	0	0	0	0	0	0	0	0	0	0
216898	55	1	2011-12-30	2939	2281	1.28847	50	1	3	0	2020-01-16	4	0	2	2	140	2.8	0	0	0	0	0	0	0	0	0	0	0	0	0	0	0	0	0	0	0	0	0	0	0	0	0	0	0	0	0	0	0	0
216908	68	1	2013-12-30	2199	4751	0.46285	31.4	5	2	0	2020-01-07	2	0	1	2	50	1.59236	4.8	0.152866	0	0	0	0	0	0	0	0	0	0	0	0	0	0	0	0	0	0	0.095	0.00302548	0	0	0	0	0	0	0	0	0	0
216939	78	3	2007-12-31	4383	5201	0.842723	37.2	5	2	1	2019-12-31	4	0	2	2	200	5.37634	0	0	0	0	11.2	0.301075	0	0	0	0	0	0	0	0	0	0	0	0	0	0	0.11	0.00295699	0	0	0	0	0	0	0	0	0	0
217061	68	3	2016-01-04	1515	4751	0.31888	32.6	5	1	0	2020-02-27	2	0	2	2	50	1.53374	3	0.0920245	0	0	0	0	0	0	0	0	0	0	0	0	0	0	0	0	0	0	0.165	0.00506135	0	0	0	0	0	0	0	0	0	0
217085	72	4	2015-01-07	1826	5293	0.344984	3.9	5	2	1	2020-01-07	3	0	7	2	40	10.2564	0	0	0	0	0	0	0	0	0	0	0	0	0	0	0	0	0	0	0	0	0	0	0	0	0	0	0	0	0	0	0	0
217121	116	3	2018-11-06	428	5293	0.0808615	7.7	4	2	0	2020-01-08	3	0	7	1	16	2.07792	0	0	0	0	0	0	0	0	0	0	0	0	0	0	0	0	0	0	0	0	0	0	0	0	0	0	0	0	0	0	0	0
217121	66	3	2019-01-09	365	4891	0.0746269	7.78	5	2	0	2020-01-09	3	0	5	0	20	2.57069	0	0	0	0	0	0	0	0	0	0	0	0	0	0	0	0	0	0	0	0	0	0	0	0	0	0	0	0	0	0	0	0
217132	20	4	2015-01-07	1828	3986	0.458605	7	4	2	0	2020-01-09	2	0	1	0	15	2.14286	0.7	0.1	0	0	0	0	7	1	0	0	0	0	0	0	0	0	0	0	0	0	0.021	0.003	0	0	0	0	0	0	0	0	0	0
217159	68	4	2015-01-08	1826	4751	0.38434	31	4	4	1	2020-01-08	2	NA	7	2	80	2.58065	0	0	0	0	0	0	0	0	0	0	0	0	0	0	0	0	0	0	0	0	0	0	0	0	0	0	0	0	0	0	0	0
217191	51	4	2016-01-09	1462	4380	0.33379	30.4	6	2	0	2020-01-10	2	0	NA	2	135	4.44079	0	0	0	0	0	0	0	0	0	0	0	0	0	0	0	0	0	0	0	0	0	0	0	0	0	0	0	0	6	0.197368	0	0
217224	32	3	2009-01-10	4021	3811	1.0551	11	5	2	0	2020-01-14	4	0	1	0	30	2.72727	0	0	0	0	3.3	0.3	0	0	0	0	0	0	0	0	0	0	0	0	0	0	0	0	0	0	22	2	0	0	0	0	0	0
217227	15	1	2018-12-12	427	2478	0.172316	55	4	1	0	2020-02-12	2	0	1	3	50	0.909091	5	0.0909091	0	0	0	0	0	0	0	0	0	0	0	0	0	0	0	0	0	0	0.28	0.00509091	0	0	0	0	0	0	0	0	0	0
217230	62	3	2012-01-10	2936	4592	0.639373	24.4	4	2	0	2020-01-24	4	0	1	3	150	6.14754	1.3	0.0532787	0	0	0	0	0	0	0	0	0	0	0	0	0	0	0	0	0	0	0	0	5	0.204918	0	0	0	0	0	0	0	0
217238	6	1	2014-01-10	2194	4260	0.515023	31.5	5	2	0	2020-01-13	4	0	2	1	120	3.80952	0	0	0	0	0	0	0	0	0	0	0	0	0	0	0	0	0	0	0	0	0.06	0.00190476	0	0	0	0	0	0	0	0	0	0
217307	41	3	2017-01-13	1095	2681	0.40843	18.3	4	3	1	2020-01-13	2	0	1	0	10	0.546448	0	0	0	0	0	0	0	0	0	0	0	0	0	0	0	0	0	0	0	0	0	0	0	0	0	0	0	0	0	0	0	0
217314	38	2	2013-01-13	2619	4625	0.56627	3.48	4	3	0	2020-03-16	2	0	2	1	16	4.5977	0.4	0.114943	0	0	0	0	0	0	0	0	0	0	0	0	0	0	0	0	0	0	0	0	0	0	0	0	0	0	0	0	0	0
217342	85	3	2010-01-14	3653	NA	NA	26	4	2	0	2020-01-15	4	0	1	2	70	2.69231	2.6	0.1	0	0	0	0	0	0	0	0	0	0	0	0	0	0	1.3	0.05	0	0	0	0	0	0	0	0	0	0	0	0	0	0
217361	76	4	2008-01-15	4390	5202	0.843906	4	5	2	0	2020-01-22	3	1	2	1	23	5.75	0	0	0	0	1.2	0.3	0	0	0	0	0	0	0	0	0	0	0	0	0	0	0	0	0.8	0.2	0	0	0	0	0	0	0	0
217364	38	4	2017-01-15	1096	4625	0.236973	6.5	5	4	1	2020-01-16	5	0	1	2	10	1.53846	0	0	0	0	0	0	0	0	0	0	0	0	0	0	0	0	0	0	0	0	0	0	0	0	0	0	0	0	0	0	0	0
217378	38	1	2016-01-15	1462	4625	0.316108	6.43	4	2	1	2020-01-16	3	0	2	0	26	4.04355	0	0	2	0.311042	0	0	0	0	0	0	0	0	0	0	0	0	0	0	0	0	0	0	2	0.311042	0	0	0	0	0	0	0	0
217410	78	3	2007-01-16	4802	5201	0.923284	20.2	6	2	0	2020-03-10	2	0	1	2	60	2.9703	0	0	0	0	0	0	0	0	6	0.29703	0	0	0	0	0	0	0.4	0.019802	0	0	0	0	0	0	0	0	0	0	0	0	0	0
217412	37	3	2009-01-16	4018	NA	NA	6	4	3	1	2020-01-17	5	0	2	1	35	5.83333	0	0	0	0	0	0	0	0	0	0	0	0	0	0	0	0	0	0	0	0	0	0	0	0	0	0	0	0	0	0	0	0
217426	115	4	2014-01-16	2192	4887	0.448537	7.2	5	2	0	2020-01-17	3	0	5	2	10	1.38889	0	0	0	0	0	0	0	0	0	0	0	0	0	0	0	0	0	0	0	0	0	0	0	0	0	0	0	0	0	0	0	0
217439	20	4	2010-02-06	3652	3986	0.916207	10.6	4	1	0	2020-02-06	4	0	1	2	30	2.83019	0	0	0	0	3	0.283019	0	0	0	0	0	0	0	0	0	0	0	0	0	0	0.03	0.00283019	0	0	0	0	0	0	0	0	0	0
217454	72	2	2008-01-18	4383	5293	0.828075	5	3	3	1	2020-01-18	2	0	NA	2	17	3.4	0	0	0	0	0	0	0	0	0	0	0	0	0	0	0	0	0	0	0	0	0	0	0	0	0	0	0	0	0	0	0	0
217458	116	4	2006-01-18	5113	5293	0.965993	2.45	4	2	1	2020-01-18	5	0	6	2	7	2.85714	0	0	0	0	0.5	0.204082	0	0	0	0	0	0	0	0	0	0	0	0	0	0	0	0	0.5	0.204082	0	0	0	0	0	0	0	0
217496	54	3	2016-03-01	1424	4642	0.306764	53.6	7	1	0	2020-01-24	3	0	5	1	110	2.05224	0	0	21	0.391791	0	0	0	0	0	0	0	0	0	0	0	0	0	0	0	0	0.27	0.00503731	0	0	0	0	0	0	0	0	0	0
217507	38	3	2009-09-01	3797	4625	0.820973	4.57	4	3	0	2020-01-24	5	NA	2	3	10	2.18818	0	0	0	0	0	0	0	0	0	0	0	0	0	0	0	0	0	0	0	0	0	0	0	0	0	0	0	0	0	0	0	0
217508	85	3	2010-01-27	3653	NA	NA	31.5	7	1	0	2020-01-28	2	0	5	3	68	2.15873	3.2	0.101587	0	0	0	0	0	0	0	0	0	0	0	0	0	0	0	0	0	0	0	0	9.5	0.301587	0	0	0	0	0	0	0	0
217509	97	3	2009-08-22	3812	4061	0.938685	8.8	4	2	0	2020-01-29	4	0	1	1	40	4.54545	0.44	0.05	0	0	0	0	0	0	0	0	0	0	0	0	0	0	0	0	0	0	0.045	0.00511364	0	0	0	0	0	0	0	0	0	0
217512	85	1	2012-01-21	2925	NA	NA	44.4	5	3	0	2020-01-24	4	0	2	2	140	3.15315	0	0	0	0	9	0.202703	0	0	0	0	0	0	0	0	0	0	0	0	0	0	0	0	0	0	0	0	0	0	0	0	0	0
217545	55	2	2018-10-28	487	2281	0.213503	62	6	1	0	2020-02-27	5	NA	2	NA	60	0.967742	4	0.0645161	0	0	0	0	62	1	0	0	0	0	0	0	0	0	0	0	0	0	0.185	0.00298387	0	0	0	0	0	0	0	0	0	0
217548	78	3	2019-06-11	233	5201	0.0447991	17.8	5	1	0	2020-01-30	3	0	7	2	30	1.68539	3.6	0.202247	0	0	0	0	0	0	0	0	0	0	0	0	0	0	0	0	0	0	0.09	0.00505618	0	0	0	0	0	0	0	0	0	0
217563	78	4	2014-01-01	2219	5201	0.426649	27.8	6	3	0	2020-01-29	4	NA	1	1	100	3.59712	0	0	0	0	0	0	0	0	5	0.179856	0	0	0	0	0	0	0	0	0	0	0	0	0	0	0	0	0	0	0	0	0	0
217566	19	3	2011-01-23	3410	4745	0.718651	6.6	3	3	0	2020-05-25	2	NA	5	2	20	3.0303	0	0	2	0.30303	0	0	6.6	1	0	0	0	0	0	0	0	0	0.15	0.0227273	0	0	0	0	0	0	0	0	0	0	0	0	0	0
217571	45	2	2008-01-23	4384	4617	0.949534	17.6	5	2	0	2020-01-24	4	0	1	2	70	3.97727	0	0	0	0	0	0	0	0	5.3	0.301136	0	0	0	0	0	0	0	0	0	0	0	0	3.5	0.198864	0	0	0	0	0	0	0	0
217596	115	4	2012-01-24	2928	4887	0.599141	2.71	4	1	0	2020-01-30	4	0	7	1	16	5.90406	0	0	0	0	0	0	0	0	1	0.369004	0	0	0	0	0	0	0	0	0	0	0	0	0.8	0.295203	0	0	0	0	0	0	0	0
217616	85	4	2009-02-07	4017	NA	NA	25.6	4	2	0	2020-02-07	4	0	2	2	90	3.51562	0	0	0	0	0	0	0	0	5	0.195312	0	0	0	0	0	0	0	0	0	0	0.07	0.00273438	0	0	0	0	0	0	0	0	0	0
217651	50	3	2014-01-27	2191	4015	0.545704	33.8	4	4	1	2020-01-27	2	0	2	0	150	4.43787	0	0	0	0	0	0	0	0	0	0	0	0	0	0	0	0	0	0	0	0	0	0	0	0	0	0	0	0	0	0	0	0
217655	54	3	2012-01-27	2931	4642	0.631409	29	4	2	0	2020-02-05	2	0	1	3	60	2.06897	2	0.0689655	0	0	0	0	0	0	0	0	0	0	0	0	0	0	0	0	0	0	0	0	5	0.172414	0	0	0	0	0	0	0	0
217661	78	4	2015-01-27	1827	5201	0.351279	30.1	5	3	0	2020-01-28	4	0	2	1	160	5.31561	0	0	0	0	0	0	0	0	0	0	0	0	0	0	0	0	0	0	0	0	0	0	0	0	0	0	0	0	0	0	0	0
217662	78	4	2011-01-27	3451	5201	0.663526	15.6	4	2	0	2020-07-09	4	0	2	1	60	3.84615	0	0	0	0	0	0	0	0	10	0.641026	0	0	0	0	0	0	0.8	0.0512821	0	0	0	0	0	0	0	0	0	0	0	0	0	0
217675	50	3	2015-01-27	1830	4015	0.455791	41	4	1	0	2020-01-31	3	0	2	1	112	2.73171	8	0.195122	0	0	0	0	0	0	0	0	0	0	0	0	0	0	0	0	0	0	0.4	0.0097561	0	0	0	0	0	0	0	0	0	0
217686	78	4	2014-07-08	2031	5201	0.390502	23	6	1	0	2020-01-29	3	0	1	2	78	3.3913	2.2	0.0956522	0	0	0	0	0	0	0	0	0	0	0	0	0	0	0	0	0	0	0.11	0.00478261	0	0	0	0	0	0	0	0	0	0
217706	50	1	2016-01-28	1582	4015	0.394022	41.6	4	1	0	2020-05-28	4	NA	2	2	180	4.32692	0	0	0	0	0	0	0	0	12	0.288462	0	0	0	0	0	0	0	0	0	0	0.2	0.00480769	0	0	0	0	0	0	0	0	0	0
217750	78	3	2010-04-01	3598	5201	0.69179	20.2	5	2	0	2020-02-06	4	0	2	3	30	1.48515	0	0	0	0	0	0	0	0	6	0.29703	0	0	0	0	0	0	0	0	0	0	0.1	0.0049505	0	0	0	0	0	0	0	0	0	0
217789	87	4	2014-01-30	2191	4375	0.5008	4.6	3	2	1	2020-01-30	4	0	2	0	7	1.52174	0	0	0	0	0	0	0	0	0	0	0	0	0	0	0	0	0	0	0	0	0	0	0	0	0	0	0	0	0	0	0	0
217796	49	1	2018-08-28	521	3504	0.148687	12.9	4	2	0	2020-01-31	4	0	5	2	44	3.41085	0	0	2.5	0.193798	0	0	0	0	0	0	0	0	0	0	0	0	0	0	0	0	0	0	2.6	0.20155	0	0	0	0	0	0	0	0
217823	115	1	2010-01-31	3655	4887	0.747903	3.26	7	2	0	2020-02-03	4	0	2	1	20	6.13497	0	0	0	0	0	0	0	0	0	0	0	0	0	0	0	0	0	0	0	0	0	0	0	0	0	0	0	0	0	0	0	0
217831	32	2	2018-11-22	435	3811	0.114143	6	3	4	1	2020-01-31	4	NA	5	0	36	6	0	0	0	0	0	0	0	0	0	0	0	0	0	0	0	0	0	0	0	0	0	0	0	0	0	0	0	0	0	0	0	0
217896	54	4	2013-02-03	2570	4642	0.553641	49	5	2	0	2020-02-17	4	0	1	1	120	2.44898	0	0	15	0.306122	0	0	0	0	0	0	0	0	0	0	0	0	0	0	0	0	0.15	0.00306122	0	0	0	0	0	0	0	0	0	0
217929	44	4	2019-07-03	217	NA	NA	34	4	2	0	2020-02-05	3	0	5	3	80	2.35294	0	0	0	0	0	0	0	0	0	0	0	0	0	0	0	0	0	0	0	0	0	0	0	0	0	0	0	0	0	0	0	0
217930	72	2	2019-01-07	396	5293	0.0748158	3.84	4	1	0	2020-02-07	5	0	2	3	9	2.34375	0.38	0.0989583	0	0	0	0	0	0	0	0	0	0	0	0	0	0	0	0	0	0	0.01	0.00260417	0	0	0	0	0	0	0	0	0	0
217940	41	4	2013-01-01	2590	2681	0.966057	18.6	5	3	1	2020-02-04	2	0	2	1	40	2.15054	0	0	0	0	0	0	0	0	0	0	0	0	0	0	0	0	0	0	0	0	0	0	0	0	0	0	0	0	0	0	5	0.268817
217972	102	1	2012-08-05	2742	4592	0.597125	23.8	4	2	0	2020-02-07	4	0	2	1	38	1.59664	0	0	0	0	0	0	0	0	0	0	0	0	0	0	0	0	0.2	0.00840336	0.2	0.00840336	0	0	0	0	0	0	0	0	0	0	0	0
217972	62	1	2012-08-05	2746	4592	0.597997	24	4	3	0	2020-02-11	2	0	1	1	140	5.83333	0	0	0	0	0	0	0	0	0	0	0	0	0	0	0	0	0	0	0	0	0	0	0	0	0	0	0	0	0	0	0	0
217985	68	3	2008-02-18	4383	4751	0.922543	37	6	2	0	2020-02-18	2	0	2	2	100	2.7027	0	0	19	0.513514	0	0	0	0	0	0	0	0	0	0	0	0	0	0	0	0	0.15	0.00405405	0	0	0	0	0	0	0	0	0	0
218023	38	3	2015-02-07	1826	4625	0.394811	4.6	5	1	1	2020-02-07	3	0	1	2	10	2.17391	0	0	0	0	1.5	0.326087	0	0	0	0	0	0	0	0	0	0	0	0	0	0	0	0	0	0	0	0	0	0	0	0	0	0
218044	24	1	2017-02-07	1108	2723	0.406904	90.8	5	1	0	2020-02-20	2	0	1	1	200	2.20264	0	0	46.8	0.515419	0	0	0	0	0	0	0	0	0	0	0	0	0	0	0	0	0.2	0.00220264	0	0	0	0	0	0	0	0	0	0
218189	68	4	2012-02-13	2926	4751	0.61587	35.4	5	3	0	2020-02-17	4	0	2	2	100	2.82486	0	0	0	0	0	0	0	0	18	0.508475	0	0	0	0	0	0	0	0	0	0	0.1	0.00282486	0	0	0	0	0	0	0	0	0	0
218195	21	1	2018-02-13	849	3696	0.229708	42.2	4	2	0	2020-06-11	5	NA	2	2	80	1.89573	0	0	0	0	0	0	0	0	13	0.308057	0	0	0	0	0	0	0	0	0	0	0.13	0.00308057	0	0	0	0	0	0	0	0	0	0
218213	77	3	2010-02-14	3724	4614	0.807109	6	4	3	1	2020-04-26	2	0	2	2	22	3.66667	0	0	0	0	0	0	0	0	0	0	0	0	0	0	0	0	0	0	0	0	0	0	0	0	0	0	0	0	0	0	0	0
218243	116	4	2010-02-15	3652	5293	0.689968	3.4	6	2	1	2020-02-15	3	NA	1	0	18	5.29412	0	0	0	0	0.7	0.205882	0	0	0	0	0	0	0	0	0	0	0	0	0	0	0	0	0	0	0	0	0	0	0	0	0	0
218258	105	3	2012-02-16	2922	4654	0.627847	45	6	2	1	2020-02-16	4	0	2	3	120	2.66667	0	0	0	0	0	0	0	0	14	0.311111	0	0	0	0	0	0	0	0	0	0	0	0	0	0	0	0	0	0	0	0	0	0
218334	68	3	2014-02-18	2208	4751	0.464744	35.2	4	2	0	2020-03-06	4	0	2	1	90	2.55682	0	0	0	0	0	0	0	0	14	0.397727	0	0	0	0	0	0	0	0	0	0	0	0	0	0	0	0	0	0	0	0	0	0
218363	97	2	2019-12-04	77	4061	0.0189608	2.16	4	2	0	2020-02-19	4	0	2	2	10	4.62963	0	0	0	0	0	0	0	0	0	0	0	0	0	0	0	0	0	0	0	0	0	0	0	0	0	0	0	0	0	0	0	0
218371	38	4	2008-02-19	4398	4625	0.950919	7	5	2	0	2020-03-05	4	0	2	1	40	5.71429	0	0	0	0	2.1	0.3	0	0	0	0	0	0	0	0	0	0	0	0	0	0	0	0	0	0	0	0	0	0	0	0	0	0
218374	83	4	2018-10-19	502	4168	0.120441	3.75	4	2	0	2020-03-04	4	0	2	1	30	8	0	0	0	0	0	0	0	0	1	0.266667	0	0	0	0	0	0	0	0	0	0	0	0	0	0	0	0	0	0	0	0	0	0
218385	115	3	2008-02-19	4388	4887	0.897892	3.1	4	2	1	2020-02-24	2	0	2	2	9	2.90323	0	0	0	0	0	0	0	0	0	0	0	0	0	0	0	0	0	0	0	0	0	0	0	0	0	0	0	0	0	0	0	0
218440	68	4	2015-02-21	1831	4751	0.385393	27	4	1	0	2020-02-26	3	0	2	0	20	0.740741	0	0	0	0	18	0.666667	27	1	0	0	0	0	0	0	0	0	0	0	0	0	0	0	0	0	0	0	0	0	0	0	0	0
218440	68	4	2015-02-21	1827	4751	0.384551	27	4	2	1	2020-02-22	3	0	5	2	50	1.85185	0	0	0	0	0	0	0	0	0	0	0	0	0	0	0	0	0	0	0	0	0	0	0	0	0	0	0	0	0	0	0	0
218627	24	3	2018-01-01	794	2723	0.29159	49.3	4	3	0	2020-03-05	2	0	4	1	50	1.0142	0	0	0	0	0	0	0	0	0	0	0	0	0	0	0	0	0	0	0	0	0	0	0	0	0	0	0	0	0	0	0	0
218627	24	3	2018-02-28	733	2723	0.269188	49.3	6	3	0	2020-03-02	4	0	2	2	130	2.63692	0	0	0	0	0	0	0	0	0	0	0	0	0	0	0	0	0	0	0	0	0	0	0	0	0	0	0	0	0	0	0	0
218631	3	3	2014-02-28	2195	NA	NA	53.4	6	2	0	2020-03-03	2	0	1	1	210	3.93258	0	0	0	0	16	0.299625	0	0	0	0	0	0	0	0	0	0	1	0.0187266	0	0	0	0	0	0	0	0	0	0	0	0	0	0
218661	101	4	2011-03-02	3290	5021	0.655248	5.3	4	2	1	2020-03-04	2	0	2	2	16	3.01887	0	0	0	0	1.5	0.283019	0	0	0	0	0	0	0	0	0	0	0	0	0	0	0	0	0	0	0	0	0	0	0	0	0	0
218675	78	4	2014-03-02	2196	5201	0.422226	25.2	4	2	0	2020-03-06	3	0	2	3	36	1.42857	2.4	0.0952381	0	0		0	0	0	0	0	0	0	0	0	0	0	0.25	0.00992063	0	0	0	0	0	0	0	0	0	0	0	0	0	0
218683	116	4	2006-06-12	5013	5293	0.9471	7.8	5	2	0	2020-03-03	3	0	NA	1	24	3.07692	0	0	0	0	0	0	0	0	0	0	0	0	0	0	0	0	0	0	0	0	0	0	0	0	0	0	0	0	0	0	0	0
218687	35	3	2016-09-02	1279	4137	0.309161	11.5	2	2	0	2020-03-04	4	4	2	1	50	4.34783	0	0	0	0	0	0	0	0	0	0	0	0	0	0	0	0	0	0	0	0	0	0	0	0	0	0	0	0	0	0	0	0
218746	6	1	2011-01-01	3356	4260	0.787793	23.4	6	2	0	2020-03-10	4	0	2	1	80	3.4188	0	0	0	0	0	0	0	0	4.5	0.192308	0	0	0	0	0	0	0	0	0	0	0.04	0.0017094	0	0	0	0	0	0	0	0	0	0
218803	20	3	2018-03-05	830	3986	0.208229	5.38	4	2	0	2020-06-12	4	0	2	2	20	3.71747	0	0	0	0	1.6	0.297398	0	0	0	0	0	0	0	0	0	0	0	0	0	0	0	0	0	0	0	0	0	0	0	0	0	0
218818	101	3	2012-03-20	2908	5021	0.579167	6.5	4	2	0	2020-03-06	3	0	6	2	15	2.30769	0	0	0	0	2	0.307692	0	0	0	0	0	0	0	0	0	0	0	0	0	0	0	0	0	0	0	0	0	0	0	0	0	0
218822	77	3	2012-03-06	3010	4614	0.652362	8.1	3	2	0	2020-06-02	4	NA	2	NA	16	1.97531	0	0	0	0	0	0	0	0	2.6	0.320988	0	0	0	0	0	0	0	0	0	0	0	0	2.6	0.320988	17	2.09877	0	0	0	0	0	0
218822	77	3	2012-03-06	3039	4614	0.658648	8.2	5	2	0	2020-07-01	4	NA	2	1	50	6.09756	0	0	0	0	0	0	0	0	2.55	0.310976	0	0	0	0	0	0	0	0	0	0	0	0	3	0.365854	17	2.07317	0	0	0	0	0	0
218826	87	4	2010-03-06	3769	4375	0.861486	4.8	4	2	0	2020-06-30	2	NA	5	1	25	5.20833	0	0	0	0	2.4	0.5	0	0	0	0	0	0	0	0	0	0	0.09	0.01875	0	0	0	0	0	0	0	0	0	0	0	0	0	0
218853	72	4	2015-03-07	1828	5293	0.345362	4.9	4	3	0	2020-03-08	4	NA	2	1	20	4.08163	0	0	0	0	1.5	0.306122	0	0	0	0	0	0	0	0	0	0	0	0	0	0	0	0	0	0	0	0	0	0	0	0	0	0
218886	18	4	2010-03-09	3766	4699	0.801447	18.4	4	1	0	2020-06-30	4	NA	2	3	30	1.63043	0	0	0	0	0	0	0	0	7.4	0.402174	0	0	0	0	0	0	0	0	0	0	0.07	0.00380435	0	0	0	0	0	0	0	0	0	0
218887	78	3	2009-09-28	3816	5201	0.733705	13.2	6	2	1	2020-03-10	3	0	1	1	50	3.78788	1.4	0.106061	0	0	0	0	0	0	0	0	0	0	0	0	0	0	0	0	0	0	0	0	4	0.30303	0	0	0	0	0	0	0	0
218978	106	3	2014-03-23	2314	4380	0.528311	41.6	5	2	0	2020-07-23	4	0	1	NA	110	2.64423	0	0	12.5	0.300481	0	0	0	0	0	0	0	0	0	0	0	0	0	0	0	0	0.16	0.00384615	0	0	0	0	0	0	0	0	0	0
219022	21	4	2017-03-19	1097	3696	0.296807	30.7	4	2	0	2020-03-20	2	NA	1	2	60	1.9544	0	0	0	0	0	0	0	0	12	0.390879	0	0	0	0	0	0	0.6	0.019544	0	0	0	0	0	0	0	0	0	0	0	0	0	0
219111	78	4	2009-03-16	4068	5201	0.782157	21.6	5	2	0	2020-05-05	5	NA	2	3	60	2.77778	0	0	6.5	0.300926	0	0	0	0	0	0	0	0	0	0	0	0	0	0	0	0	0.065	0.00300926	0	0	0	0	0	0	0	0	0	0
219126	32	3	2012-04-15	3013	3811	0.790606	3	4	2	0	2020-07-15	4	0	1	2	15	5	0	0	0	0	1	0.333333	0	0	0	0	0	0	0	0	0	0	0	0	0	0	0	0	0.5	0.166667	3	1	0	0	0	0	0	0
219218	49	1	2016-03-21	1462	3504	0.417237	15.7	4	2	1	2020-03-22	3	0	1	2	40	2.54777	1.57	0.1	0	0	0	0	0	0	0	0	0	0	0	0	0	0	0	0	0	0	0.016	0.00101911	0	0	0	0	0	0	0	0	0	0
219280	54	4	2011-12-01	3059	4642	0.658983	29.5	6	2	1	2020-04-16	4	0	1	1	60	2.0339	0	0	0	0	0	0	0	0	13	0.440678	0	0	0	0	0	0	0	0	0	0	0	0	0	0	0	0	0	0	0	0	0	0
219303	50	1	2017-07-01	1000	4015	0.249066	27	5	2	0	2020-03-27	4	0	2	2	72	2.66667	0	0	0	0	0	0	0	0	8.1	0.3	0	0	0	0	0	0	0	0	0	0	0	0	0	0	0	0	0	0	0	0	0	0
219377	52	3	2015-03-30	1827	3650	0.500548	30.3	3	4	1	2020-03-30	2	0	2	2	70	2.31023	0	0	0	0	0	0	0	0	0	0	0	0	0	0	0	0	0	0	0	0	0	0	0	0	0	0	0	0	0	0	0	0
219381	68	4	2007-03-20	4760	4751	1.00189	26.6	3	3	0	2020-03-31	4	NA	2	NA	100	3.7594	0	0	0	0	8	0.300752	0	0	0	0	0	0	0	0	0	0	0	0	0	0	0	0	0	0	0	0	0	0	0	0	0	0
219405	68	4	2006-03-31	5117	4751	1.07704	40.9	8	3	1	2020-04-03	4	0	1	1	70	1.71149	0	0	0	0	10.5	0.256724	0	0	0	0	0	0	0	0	0	0	0	0	0	0	0	0	0	0	0	0	0	0	0	0	0	0
219598	90	1	2014-04-11	2192	4307	0.508939	10.6	6	2	1	2020-04-11	3	0	2	1	15	1.41509	0	0	0	0	3.2	0.301887	0	0	0	0	0	0	0	0	0	0	0	0	0	0	0	0	0	0	0	0	0	0	0	0	0	0
219615	78	4	2015-04-11	1830	5201	0.351855	15.5	5	2	1	2020-04-14	3	0	1	2	30	1.93548	0	0	0	0	0	0	0	0	0	0	0	0	0	0	0	0	0	0	0	0	0	0	0	0	0	0	0	0	0	0	0	0
219655	101	4	2008-04-21	4413	5021	0.878909	5	3	2	0	2020-05-21	4	0	1	1	16.5	3.3	0	0	0	0	0	0	0	0	2	0.4	0	0	0	0	0	0	0	0	0	0	0	0	0	0	0	0	0	0	0	0	0	0
219701	78	4	2010-04-14	3655	5201	0.702749	29.5	5	2	0	2020-04-16	4	NA	1	3	70	2.37288	0	0	0	0	0	0	0	0	12	0.40678	0	0	0	0	0	0	0	0	0	0	0	0	0	0	0	0	0	0	0	0	0	0
219769	87	2	2009-04-17	4053	4375	0.9264	8.3	6	3	0	2020-05-22	2	4	5	1	40	4.81928	0	0	3.2	0.385542	0	0	0	0	0	0	0	0	0	0	0	0	0	0	0	0	0	0	0.83	0.1	0	0	0	0	0	0	0	0
219778	78	3	2010-04-18	3653	5201	0.702365	21.8	3	3	1	2020-04-18	2	0	1	3	30	1.37615	0	0	0	0	0	0	0	0	0	0	0	0	0	0	0	0	0	0	0	0	0	0	0	0	0	0	0	0	0	0	0	0
219797	32	2	2010-04-19	3653	3811	0.958541	3	3	3	1	2020-04-19	2	0	1	2	7	2.33333	0	0	0	0	0	0	0	0	0	0	0	0	0	0	0	0	0	0	0	0	0	0	0	0	0	0	0	0	0	0	0	0
219803	68	4	2010-04-19	3653	4751	0.768891	32	4	3	0	2020-04-19	2	0	1	3	60	1.875	0	0	0	0	0	0	0	0	0	0	0	0	0	0	0	0	0	0	0	0	0	0	0	0	0	0	0	0	0	0	0	0
219870	116	4	2007-01-01	4876	5293	0.921217	7.2	4	2	0	2020-05-08	4	2	1	1	30	4.16667	0	0	0	0	0	0	0	0	1.5	0.208333	0	0	0	0	0	0	0	0	0	0	0	0	1.5	0.208333	0	0	0	0	0	0	0	0
219882	77	1	2015-07-29	1731	4614	0.375163	8.1	4	2	0	2020-04-24	3	0	2	2	30	3.7037	0	0	0	0	0	0	0	0	0	0	0	0	0	0	0	0	0	0	0	0	0	0	0	0	0	0	0	0	0	0	0	0
219934	78	2	2019-06-24	305	5201	0.0586426	15.4	4	2	1	2020-04-24	4	NA	2	2	50	3.24675	0	0	0	0	0	0	0	0	4.6	0.298701	0	0	0	0	0	0	0	0	0	0	0	0	0	0	0	0	0	0	0	0	0	0
219941	38	4	2008-04-24	4388	4625	0.948757	5.2	5	2	0	2020-04-29	2	0	8	2	16.5	3.17308	0	0	0	0	0	0	0	0	0	0	0	0	0	0	0	0	0	0	0	0	0	0	0	0	0	0	0	0	0	0	0	0
220079	102	2	2019-01-30	477	4592	0.103876	22.2	3	1	0	2020-05-21	2	0	2	2	70	3.15315	0	0	11	0.495495	0	0	0	0	0	0	0	0	0	0	0	0	0.67	0.0301802	0	0	0	0	0	0	0	0	0	0	0	0	0	0
220251	49	2	2020-01-05	123	3504	0.0351027	8	4	1	1	2020-05-07	3	0	8	2	16	2	0	0	0	0	0	0	0	0	0	0	0	0	0	0	0	0	0	0	0	0	0	0	0	0	0	0	0	0	0	0	0	0
220260	21	1	2014-05-06	2193	3696	0.593344	33.2	5	3	0	2020-05-07	4	NA	1	2	70	2.10843	0	0	13	0.391566	0	0	0	0	0	0	0	0	0	0	0	0	0	0	0	0	0	0	0	0	0	0	0	0	0	0	0	0
220312	50	3	2012-05-08	2922	4015	0.727771	31.8	4	2	1	2020-05-08	2	0	2	2	40	1.25786	0	0	0	0	0	0	0	0	0	0	0	0	0	0	0	0	0	0	0	0	0	0	0	0	0	0	0	0	0	0	0	0
220419	78	4	2019-11-11	199	5201	0.0382619	19.5	3	2	0	2020-05-28	4	NA	2	1	70	3.58974	0	0	0	0	0	0	0	0	5.8	0.297436	0	0	0	0	0	0	0	0	0	0	0	0	0	0	20	1.02564	0	0	0	0	0	0
220448	49	2	2019-11-12	231	3504	0.0659247	8.7	5	2	0	2020-06-30	2	NA	1	2	20	2.29885	0	0	0	0	3	0.344828	0	0	0	0	0	0	0	0	0	0	0	0	0	0	0.01	0.00114943	0	0	0	0	0	0	0	0	0	0
220492	32	3	2014-05-15	2192	3811	0.575177	3.16	4	3	0	2020-05-15	4	0	2	1	5.5	1.74051	0	0	0	0	1	0.316456	0	0	0	0	0	0	0	0	0	0	0	0	0	0	0	0	0	0	0	0	0	0	0	0	0	0
220496	85	3	2016-05-19	1461	NA	NA	25.2	4	2	0	2020-05-19	3	0	5	2	50	1.98413	0	0	7.5	0.297619	0	0	25	0.992063	0	0	0	0	0	0	0	0	0	0	0	0	0	0	0	0	0	0	0	0	0	0	0	0
220513	112	3	2007-05-15	4767	4836	0.985732	12.2	5	2	0	2020-06-02	4	NA	2	2	20	1.63934	0	0	0	0	0	0	0	0	3.7	0.303279	0	0	0	0	0	0	0	0	0	0	0.0084	0.000688525	0	0	12	0.983607	0	0	0	0	0	0
220581	106	3	2009-05-18	4018	4380	0.917352	35	4	3	1	2020-05-18	2	NA	2	2	40	1.14286	0	0	0	0	0	0	0	0	0	0	0	0	0	0	0	0	0	0	0	0	0	0	0	0	0	0	0	0	0	0	0	0
220607	78	4	2011-07-03	3251	5201	0.625072	15.5	3	2	0	2020-05-27	4	NA	2	2	80	5.16129	0	0	0	0	4	0.258065	0	0	0	0	0	0	0	0	0	0	0	0	0	0	0	0	3	0.193548	0	0	0	0	0	0	0	0
220623	49	1	2018-11-18	562	3504	0.160388	10.5	6	2	0	2020-06-02	2	2	1	2	70	6.66667	0	0	0	0	0	0	0	0	0	0	0	0	0	0	0	0	0.1	0.00952381	0	0	0	0	0	0	0	0	0	0	0	0	3.2	0.304762
220685	20	3	2010-02-26	3763	3986	0.944054	8.6	6	1	0	2020-06-16	3	0	6	2	18	2.09302	0	0	0	0	2.6	0.302326	0	0	0	0	0	0	0	0	0	0	0	0	0	0	0	0	0	0	0	0	0	0	0	0	0	0
220733	21	4	2018-10-22	583	3696	0.157738	25.6	5	2	0	2020-05-27	3	NA	2	1	70	2.73438	0	0	12.5	0.488281	0	0	0	0	0	0	0	0	0	0	0	0	0	0	0	0	0.015	0.000585937	0	0	0	0	0	0	0	0	0	0
220738	11	4	2015-05-22	1860	4959	0.375076	11.8	6	1	0	2020-06-24	2	NA	2	1	50	4.23729	0	0	0	0	3.5	0.29661	0	0	0	0	0	0	0	0	0	0	0	0	0	0	0.04	0.00338983	0	0	0	0	0	0	0	0	0	0
220745	85	4	2009-05-22	4039	NA	NA	33	4	2	0	2020-06-12	3	NA	1	1	110	3.33333	0	0	10	0.30303	0	0	0	0	0	0	0	0	0	0	0	0	0	0	0	0	0	0	0	0	0	0	0	0	0	0	0	0
220797	115	4	2013-11-24	2374	4887	0.485779	6.3	4	3	0	2020-05-25	5	0	2	1	20	3.1746	0	0	0	0	2	0.31746	0	0	0	0	0	0	0	0	0	0	0	0	0	0	0	0	1.3	0.206349	0	0	0	0	0	0	0	0
220807	76	1	2019-09-25	268	5202	0.0515186	1.21	4	2	0	2020-06-19	4	0	8	1	10	8.26446	0	0	0	0	0	0	0	0	0.24	0.198347	0	0	0	0	0	0	0	0	0	0	0	0	0	0	0	0	0	0	0	0	0	0
220819	76	3	2014-04-18	2233	5202	0.429258	4.2	3	3	0	2020-05-29	2	NA	4	1	17	4.04762	0	0	0	0	0	0	0	0	0	0	0	0	0	0	0	0	0	0	0	0	0	0	0	0	0	0	0	0	0.4	0.0952381	0	0
220819	76	3	2014-04-18	2237	5202	0.430027	4.3	2	2	0	2020-06-02	2	NA	4	2	20	4.65116	0	0	0	0	0	0	0	0	0	0	0	0	0	0	0	0	0	0	0	0	0	0	0	0	0	0	0	0	0	0	0	0
220847	41	3	2014-05-26	2193	2681	0.817978	32.4	7	2	0	2020-05-27	2	0	5	NA	100	3.08642	3.4	0.104938	0	0	0	0	32	0.987654	0	0	0	0	0	0	0	0	0	0	0	0	0	0	0	0	0	0	0	0	0	0	0	0
220850	68	4	2012-05-26	2928	4751	0.616291	44.4	5	3	0	2020-06-01	4	NA	1	1	180	4.05405	0	0	0	0	22	0.495495	0	0	0	0	0	0	0	0	0	0	0	0	0	0	0.04	0.000900901	0	0	0	0	0	0	0	0	0	0
220883	116	2	2019-12-27	160	5293	0.0302286	1	5	3	0	2020-06-04	4	NA	6	1	10	10	0	0	0	0	0.3	0.3	0	0	0	0	0	0	0	0	0	0	0	0	0	0	0	0	0	0	0	0	0	0	0	0	0	0
220932	68	1	2012-05-28	2940	4751	0.618817	33.6	4	2	0	2020-06-15	4	0	2	3	120	3.57143	0	0	0	0	7	0.208333	0	0	0	0	0	0	0	0	0	0	0	0	0	0	0	0	0	0	0	0	0	0	0	0	0	0
220954	78	4	2005-05-28	5506	5201	1.05864	25.4	5	2	0	2020-06-24	4	NA	2	3	106	4.17323	0	0	0	0	0	0	0	0	10	0.393701	0	0	0	0	0	0	0	0	0	0	0.076	0.00299213	0	0	0	0	0	0	0	0	0	0
220955	96	2	2019-10-31	218	4365	0.0499427	26.4	4	2	0	2020-06-05	4	NA	NA	3	50	1.89394	0	0	0	0	0	0	0	0	5.3	0.200758	0	0	0	0	0	0	0	0	0	0	0.03	0.00113636	0	0	0	0	0	0	0	0	0	0
220983	78	1	2012-06-25	2922	5201	0.561815	25.4	5	1	0	2020-06-25	4	0	1	0	150	5.90551	0	0	0	0	13	0.511811	0	0	0	0	0	0	0	0	0	0	0	0	0	0	0.08	0.00314961	0	0	26	1.02362	0	0	0	0	0	0
221040	78	3	2009-06-01	4019	5201	0.772736	22.4	5	2	0	2020-06-02	4	NA	2	2	24	1.07143	0	0	0	0	6.7	0.299107	0	0	0	0	0	0	0	0	0	0	0	0	0	0	0.02	0.000892857	0	0	0	0	0	0	0	0	0	0
221064	78	3	2007-06-01	4751	5201	0.913478	18	6	2	0	2020-06-03	4	0	2	0	40	2.22222	0	0	0	0	0	0	0	0	7.2	0.4	0	0	0	0	0	0	0	0	0	0	0	0	0	0	0	0	0	0	0	0	0	0
221076	68	4	2007-06-25	4743	4751	0.998316	26.2	5	1	0	2020-06-19	2	0	1	2	80	3.05344	0	0	0	0	8	0.305344	0	0	0	0	0	0	0	0	0	0	0	0	0	0	0.07	0.00267176	0	0	0	0	0	0	0	0	0	0
221105	101	4	2012-06-02	2930	5021	0.583549	7	4	1	0	2020-06-10	4	0	2	1	30	4.28571	0	0	0	0	0	0	0	0	0	0	0	0	0	0	0	0	0.07	0.01	0	0	0	0	0	0	0	0	0	0	0	0	0	0
221138	77	1	2020-01-04	152	4614	0.0329432	3.3	3	3	1	2020-06-04	5	NA	1	1	10	3.0303	0	0	0	0	0	0	0	0	0	0	0	0	0	0	0	0	0	0	0	0	0	0	0	0	0	0	0	0	0	0	0	0
221138	77	1	2020-01-04	153	4614	0.0331599	3.3	2	3	0	2020-06-05	4	NA	1	1	25	7.57576	0	0	0	0	0	0	0	0	0	0	0	0	0	0	0	0	0	0	0	0	0	0	0	0	0	0	0	0	0	0	0	0
221172	68	4	2018-07-10	729	4751	0.153441	31	5	2	0	2020-07-08	2	0	1	2	120	3.87097	0	0	0	0	9	0.290323	0	0	0	0	0	0	0	0	0	0	0	0	0	0	0.09	0.00290323	0	0	32	1.03226	0	0	0	0	0	0
221205	96	4	2015-06-05	1827	4365	0.418557	10.3	4	2	0	2020-06-05	4	0	2	NA	30	2.91262	0	0	0	0	3	0.291262	0	0	0	0	0	0	0	0	0	0	0	0	0	0	0	0	0	0	0	0	0	0	0	0	0	0
221392	76	1	2020-02-11	122	5202	0.0234525	3.1	4	1	0	2020-06-12	3	0	2	2	20	6.45161	0	0	0	0	1	0.322581	0	0	0	0	0	0	0	0	0	0	0	0	0	0	0	0	0.6	0.193548	0	0	0	0	0	0	0	0
221436	20	3	2010-06-12	3679	3986	0.92298	12.8	4	2	0	2020-07-08	2	NA	2	3	45	3.51562	0	0	0	0	3.8	0.296875	0	0	0	0	0	0	0	0	0	0	0	0	0	0	0	0	2.55	0.199219	12	0.9375	0	0	0	0	0	0
221440	101	3	2018-12-12	548	5021	0.109142	7.1	4	1	1	2020-06-12	2	NA	1	1	30	4.22535	0	0	0	0	2	0.28169	0	0	0	0	0	0	0	0	0	0	0	0	0	0	0	0	0	0	21	2.95775	0	0	0	0	0	0
221452	18	4	2008-06-12	4383	4699	0.932752	12.8	8	1	1	2020-06-12	2	0	2	1	40	3.125	0	0	0	0	5.1	0.398437	0	0	0	0	0	0	0	0	0	0	0	0	0	0	0	0	0	0	0	0	0	0	0	0	0	0
221614	39	2	2017-06-17	1098	3595	0.305424	37.6	4	1	0	2020-06-19	2	0	1	1	75	1.99468	2	0.0531915	0	0	0	0	0	0	0	0	0	0	0	0	0	0	0	0	0	0	0	0	0	0	0	0	0	0	0	0	0	0
221637	7	4	2019-06-18	367	3285	0.11172	19	3	1	0	2020-06-19	3	NA	2	1	70	3.68421	0	0	0	0	0	0	0	0	0	0	0	0	0	0	0	0	0	0	0	0	0	0	0	0	0	0	0	0	0	0	0	0
221669	90	2	2015-06-19	1827	4307	0.424193	8.5	7	1	0	2020-06-19	2	0	1	3	20	2.35294	0	0	0	0	1.7	0.2	0	0	0	0	0	0	0	0	0	0	0.08	0.00941176	0	0	0.02	0.00235294	0	0	0	0	0	0	0	0	0	0
221708	68	2	2013-06-20	2557	4751	0.538202	25.9	5	2	1	2020-06-20	2	NA	1	2	40	1.5444	0	0	0	0	0	0	0	0	0	0	0	0	0	0	0	0	0	0	0	0	0	0	0	0	0	0	0	0	0	0	0	0
221750	85	3	2016-06-22	1462	NA	NA	25.9	4	2	0	2020-06-23	4	0	2	1	40	1.5444	0	0	0	0	8	0.30888	0	0	0	0	0	0	0	0	0	0	0	0	0	0	0	0	0	0	0	0	0	0	0	0	0	0
221794	48	3	2011-06-25	3288	4792	0.686144	11.5	4	2	0	2020-06-25	3	NA	2	1	20	1.73913	0	0	0	0	0	0	0	0	0	0	0	0	0	0	0	0	0	0	0		0	0	0	0	0	0	0	0	0	0	0	0
221953	32	3	2008-06-28	4392	3811	1.15245	4.1	4	3	0	2020-07-07	3	NA	1	3	15	3.65854	0	0	0	0	1.3	0.317073	0	0	0	0	0	0	0	0	0	0	0	0	0	0	0	0	0.9	0.219512	8	1.95122	0	0	0	0	0	0
221953	32	3	2008-06-28	4384	3811	1.15035	4	5	2	0	2020-06-29	3	NA	2	1	17	4.25	0	0	0	0	1.2	0.3	0	0	0	0	0	0	0	0	0	0	0	0	0	0	0	0	0.8	0.2	0	0	0	0	0	0	0	0
221994	54	2	2020-05-08	67	4642	0.0144334	3.3	2	2	0	2020-07-14	4	NA	2	1	19	5.75758	0	0	0	0	0	0	0	0	1	0.30303	0	0	0	0	0	0	0	0	0	0	0	0	0	0	0	0	0	0	0	0	0	0
222062	85	3	2010-01-01	3840	NA	NA	26.8	4	2	0	2020-07-07	4	0	1	0	40	1.49254	0	0	0	0	0	0	0	0	13	0.485075	0	0	0	0	0	0	0	0	0	0	0	0	0	0	0	0	0	0	0	0	0	0
222104	21	2	2013-07-02	2557	3696	0.691829	23.6	3	3	1	2020-07-02	2	NA	2	2	30	1.27119	0	0	0	0	0	0	0	0	0	0	0	0	0	0	0	0	0	0	0	0	0	0	0	0	0	0	0	0	0	0	0	0
222108	32	3	2014-07-03	2195	3811	0.575964	11.6	4	2	0	2020-07-06	3	0	2	2	34	2.93103	0	0	0	0	0	0	0	0	0	0	0	0	0	0	0	0	0	0	0	0	0	0	0	0	0	0	0	0	0	0	0	0
222206	78	3	2011-07-24	3288	5201	0.632186	18.8	2	3	0	2020-07-24	4	0	2	2	60	3.19149	0	0	0	0	0	0	0	0	6	0.319149	0	0	0	0	0	0	0	0	0	0	0	0	0	0	0	0	0	0	0	0	0	0
222270	68	2	2014-07-10	2192	4751	0.461377	27.6	3	3	0	2020-07-10	2	NA	NA	2	60	2.17391	0	0	0	0	0	0	0	0	0	0	0	0	0	0	0	0	0	0	0	0	0	0	0	0	0	0	0	0	0	0	0	0
222642	85	1	2020-01-18	185	NA	NA	17.6	4	2	0	2020-07-21	3	NA	1	1	110	6.25	0	0	1.8	0.102273	0	0	0	0	0	0	0	0	0	0	0	0	0	0	0	0	0.018	0.00102273	0	0	0	0	0	0	0	0	0	0
222674	50	1	2017-01-20	1278	4015	0.318306	40	4	3	0	2020-07-21	4	NA	7	2	120	3	0	0	0	0	0	0	0	0	0	0	0	0	0	0	0	0	0	0	0	0	0	0	0	0	0	0	0	0	0	0	0	0
222706	13	4	2017-07-20	1100	2920	0.376712	48	8	1	0	2020-07-24	3	NA	1	2	120	2.5	0	0	0	0	14	0.291667	0	0	0	0	0	0	0	0	0	0	0.5	0.0104167	0	0	0.15	0.003125	0	0	0	0	0	0	0	0	0	0
222751	68	3	2011-07-21	3290	4751	0.692486	32	6	3	0	2020-07-23	4	NA	6	1	110	3.4375	0	0	0	0	6.5	0.203125	0	0	0	0	0	0	0	0	0	0	0	0	0	0	0	0	0	0	0	0	0	0	0	0	0	0
1400065	116	3	2015-04-03	1180	5293	0.222936	9.8	6	2	1	2018-06-26	3	0	1	1	55	5.61224	0	0	0	0	0	0	0	0	0	0	0	0	0	0	0	0	0	0	0	0	0	0	0	0	0	0	0	0	0	0	0	0
1488869	68	3	2011-06-07	2558	4751	0.538413	33.5	6	2	0	2018-06-08	4	0	6	0	190	5.67164	0	0	0	0	0	0	0	0	16.8	0.501493	0	0	0	0	0	0	0	0	0	0	0	0	0	0	0	0	0	0	0	0	0	0
2042734	101	1	2011-11-29	2557	5021	0.509261	7.7	5	1	0	2018-11-29	3	0	1	1	16	2.07792	1.4	0.181818	0	0	0	0	0	0	0	0	0	0	0	0	0	0	0	0	0	0	0	0	0	0	0	0	0	0	0	0	0	0
2111163	78	4	2012-06-08	2580	5201	0.496058	32	7	2	0	2019-07-02	2	0	2	2	60	1.875	2	0.0625	0	0	0	0	0	0	0	0	0	0	0	0	0	0	0	0	0	0	0.095	0.00296875	0	0	0	0	0	0	0	0	0	0
CM101	20	3	2013-10-13	1369	3986	0.343452	8.6	4	2	0	2017-07-13	4	0	5	1	30	3.48837	0	0	0	0	0	0	0	0	5.25	0.610465	0	0	0	0	0	0	0	0	0	0	0.034	0.00395349	0	0	0	0	0	0	0	0	0	0
Fre	49	4	2006-06-18	4384	3504	1.25114	8.2	2	3	1	2018-06-19	2	0	2	2	22	2.68293	0	0	1.5	0.182927	0	0	0	0	0	0	0	0	0	0	0	0	0	0	0	0	0	0	0	0	0	0	0	0	0	0	0	0
GS-723	85	1	2016-02-23	370	NA	NA	19.1	3	2	0	2017-02-27	2	0	6	3	80	4.18848	0	0	0	0	0	0	0	0	0	0	0	0	0	0	0	0	0	0	0	0	0	0	0	0	0	0	0	0	0	0	0	0
[truncated: 18 more columns]
